# Supplementary material for: catena-Poly[[(2,2′-dimethyl-4,4′-bi-1,3-thia­zole-κ2 N,N′)cadmium]-di-μ-bromido]
Source: Acta Crystallogr Sect E Struct Rep Online. 2011 Jun 11;67(Pt 7):m886. doi: 10.1107/S1600536811020861 (PMC3152112; doi:10.1107/S1600536811020861)
Supplement: Supplementary file 1 [file e-67-0m886-sup1.cif]

##############################################################################
#                                                                            #
# This CIF contains the data in a paper accepted for publication in          #
# Acta Crystallographica Section E. It conforms to the requirements of       #
# Notes for Authors for Acta Crystallographica Section E, and has been       #
# peer reviewed under the auspices of the IUCr Commission on Journals.       #
#                                                                            #
# Full details of the Crystallographic Information File format               #
# are given in the paper "The Crystallographic Information File (CIF):       #
# a New Standard Archive File for Crystallography" by S. R. Hall, F. H.      #
# Allen and I. D. Brown [Acta Cryst. (1991), A47, 655-685].                  #
#                                                                            #
# The current version of the core CIF dictionary is obtainable from          #
# ftp://ftp.iucr.org/pub/cif_core.dic.                                       #
#                                                                            #
# Software is freely available for graphical display of the structure(s)     #
# in this CIF. For information consult the CIF software page                 #
# http://www.iucr.org/resources/cif/software.                                #
#                                                                            #
# This file may be used for bona fide research purposes within the           #
# scientific community so long as proper attribution is given to the journal # 
# article from which it was obtained.                                        #
#                                                                            #
##############################################################################
data_I
_audit_creation_method     SHELXL-97
_chemical_name_systematic
;
<i>catena</i>-Poly[[(2,2'-dimethyl-4,4'-bi-1,3-thiazole-
\k^2^<i>N</i>,<i>N</i>')cadmium]-di-\m-bromido]
;
_chemical_name_common     ?
_chemical_formula_moiety     'C8 H8 Br2 Cd1 N2 S2'
_chemical_formula_sum     'C8 H8 Br2 Cd1 N2 S2'
_chemical_formula_iupac     '[Cd Br2 (C8 H8 N2 S2)]'
_chemical_formula_weight     468.51
_chemical_melting_point     ?
_symmetry_cell_setting     triclinic
_symmetry_space_group_name_H-M     'P -1'
_symmetry_space_group_name_Hall     '-P 1'
loop_
    _symmetry_equiv_pos_as_xyz
    'x, y, z'
    '-x, -y, -z'
_cell_length_a     7.1936(10)
_cell_length_b     9.5775(11)
_cell_length_c     10.4218(14)
_cell_angle_alpha     112.714(9)
_cell_angle_beta     104.149(11)
_cell_angle_gamma     92.680(10)
_cell_volume     634.20(16)
_cell_formula_units_Z     2
_cell_measurement_reflns_used     7003
_cell_measurement_theta_min     2.21
_cell_measurement_theta_max     29.17
_cell_measurement_temperature     298(2)
_exptl_crystal_description     Block
_exptl_crystal_colour     Colorless
_exptl_crystal_size_max     0.28
_exptl_crystal_size_mid     0.18
_exptl_crystal_size_min     0.13
_exptl_crystal_density_diffrn     2.454
_exptl_crystal_density_meas     ?
_exptl_crystal_density_method     'not measured'
_exptl_crystal_F_000     440
_exptl_absorpt_coefficient_mu     8.319
_exptl_absorpt_correction_type     multi-scan
_exptl_absorpt_process_details     '(SADABS; Sheldrick, 1996)'
_exptl_absorpt_correction_T_min     0.180
_exptl_absorpt_correction_T_max     0.340
_exptl_special_details
;
;
_diffrn_ambient_temperature     298(2)
_diffrn_radiation_type     MoK\a
_diffrn_radiation_wavelength     0.71073
_diffrn_radiation_source     'fine-focus sealed tube'
_diffrn_radiation_monochromator     graphite
_diffrn_measurement_device_type     'Bruker APEX CCD'
_diffrn_measurement_method     '\f and \w'
_diffrn_detector_area_resol_mean     ?
_diffrn_reflns_number     7003
_diffrn_reflns_av_R_equivalents     0.1595
_diffrn_reflns_av_sigmaI/netI     0.1076
_diffrn_reflns_theta_min     2.21
_diffrn_reflns_theta_max     29.17
_diffrn_reflns_theta_full     29.17
_diffrn_measured_fraction_theta_max     0.993
_diffrn_measured_fraction_theta_full     0.993
_diffrn_reflns_limit_h_min     -9
_diffrn_reflns_limit_h_max     9
_diffrn_reflns_limit_k_min     -13
_diffrn_reflns_limit_k_max     12
_diffrn_reflns_limit_l_min     -14
_diffrn_reflns_limit_l_max     14
_diffrn_standards_number     ?
_diffrn_standards_interval_count     ?
_diffrn_standards_interval_time     ?
_diffrn_standards_decay_%     ?
_refine_special_details
;
;
_reflns_number_total     3400
_reflns_number_gt     2495
_reflns_threshold_expression     I>2\s(I)
_refine_ls_structure_factor_coef     Fsqd
_refine_ls_matrix_type     full
_refine_ls_R_factor_all     0.1010
_refine_ls_R_factor_gt     0.0812
_refine_ls_wR_factor_gt     0.2145
_refine_ls_wR_factor_ref     0.2320
_refine_ls_goodness_of_fit_ref     1.053
_refine_ls_restrained_S_all     1.053
_refine_ls_number_reflns     3400
_refine_ls_number_parameters     136
_refine_ls_number_restraints     0
_refine_ls_hydrogen_treatment     constr
_refine_ls_weighting_scheme     calc
_refine_ls_weighting_details
                 'calc w=1/[\s^2^(Fo^2^)+(0.1490P)^2^] where P=(Fo^2^+2Fc^2^)/3'
_atom_sites_solution_hydrogens     geom
_atom_sites_solution_primary     direct
_atom_sites_solution_secondary     difmap
_refine_ls_shift/su_max     0.005
_refine_ls_shift/su_mean     0.000
_refine_diff_density_max     2.218
_refine_diff_density_min     -4.781
_refine_ls_extinction_method     none
_refine_ls_extinction_coef     ?
loop_
    _atom_type_symbol
    _atom_type_description
    _atom_type_scat_dispersion_real
    _atom_type_scat_dispersion_imag
    _atom_type_scat_source
    'C' 'C' 0.0033 0.0016
                         'International Tables Vol C Tables 4.2.6.8 and 6.1.1.4'
    'H' 'H' 0.0000 0.0000
                         'International Tables Vol C Tables 4.2.6.8 and 6.1.1.4'
    'N' 'N' 0.0061 0.0033
                         'International Tables Vol C Tables 4.2.6.8 and 6.1.1.4'
    'O' 'O' 0.0106 0.0060
                         'International Tables Vol C Tables 4.2.6.8 and 6.1.1.4'
    'Cd' 'Cd' -0.8075 1.2024
                         'International Tables Vol C Tables 4.2.6.8 and 6.1.1.4'
    'Br' 'Br' -0.2901 2.4595
                         'International Tables Vol C Tables 4.2.6.8 and 6.1.1.4'
    'S' 'S' 0.1246 0.1234
                         'International Tables Vol C Tables 4.2.6.8 and 6.1.1.4'
_computing_data_collection     'SMART (Bruker, 2007)'
_computing_cell_refinement     'SAINT (Bruker, 2007)'
_computing_data_reduction     'SAINT (Bruker, 2007)'
_computing_structure_solution     'SHELXTL (Sheldrick, 2008)'
_computing_structure_refinement     'SHELXTL (Sheldrick, 2008)'
_computing_molecular_graphics     'ORTEP-3 (Farrugia, 1997)'
_computing_publication_material     'WinGX (Farrugia, 1999)'
loop_
    _atom_site_type_symbol
    _atom_site_label
    _atom_site_fract_x
    _atom_site_fract_y
    _atom_site_fract_z
    _atom_site_U_iso_or_equiv
    _atom_site_adp_type
    _atom_site_calc_flag
    _atom_site_refinement_flags
    _atom_site_occupancy
    _atom_site_symmetry_multiplicity
    _atom_site_disorder_assembly
    _atom_site_disorder_group
    C C1 0.2848(18) 0.4579(13) 0.0750(12) 0.050(3) Uani d . 1 1 . .
    H H1A 0.1742 0.3946 0.0710 0.060 Uiso calc R 1 1 . .
    H H1B 0.4015 0.4317 0.1221 0.060 Uiso calc R 1 1 . .
    H H1C 0.2854 0.4415 -0.0218 0.060 Uiso calc R 1 1 . .
    C C2 0.2745(13) 0.6214(11) 0.1579(9) 0.0338(18) Uani d . 1 1 . .
    C C3 0.2515(14) 0.8908(11) 0.2347(10) 0.0362(19) Uani d . 1 1 . .
    H H3 0.2437 0.9918 0.2478 0.043 Uiso calc R 1 1 . .
    C C4 0.2597(11) 0.8389(10) 0.3383(9) 0.0277(16) Uani d . 1 1 . .
    C C5 0.2502(11) 0.9274(9) 0.4849(9) 0.0262(15) Uani d . 1 1 . .
    C C6 0.2499(13) 1.0824(10) 0.5464(10) 0.0342(18) Uani d . 1 1 . .
    H H6 0.2571 1.1478 0.5004 0.041 Uiso calc R 1 1 . .
    C C7 0.2327(13) 0.9521(11) 0.7021(10) 0.0332(18) Uani d . 1 1 . .
    C C8 0.220(2) 0.9124(16) 0.8265(12) 0.057(3) Uani d . 1 1 . .
    H H8C 0.2207 0.8045 0.7987 0.068 Uiso calc R 1 1 . .
    H H8B 0.1028 0.9388 0.8511 0.068 Uiso calc R 1 1 . .
    H H8A 0.3300 0.9686 0.9089 0.068 Uiso calc R 1 1 . .
    N N1 0.2720(11) 0.6838(9) 0.2955(8) 0.0298(14) Uani d . 1 1 . .
    N N2 0.2379(10) 0.8540(8) 0.5760(8) 0.0282(14) Uani d . 1 1 . .
    Cd Cd1 0.24677(9) 0.58678(7) 0.47579(7) 0.0302(2) Uani d . 1 1 . .
    Br Br1 0.36362(13) 0.31498(11) 0.34631(11) 0.0364(3) Uani d . 1 1 . .
    Br Br2 0.14395(13) 0.49070(11) 0.67291(10) 0.0353(3) Uani d . 1 1 . .
    S S1 0.2574(4) 0.7476(3) 0.0763(2) 0.0420(6) Uani d . 1 1 . .
    S S2 0.2347(4) 1.1375(3) 0.7182(2) 0.0364(5) Uani d . 1 1 . .
loop_
    _atom_site_aniso_label
    _atom_site_aniso_U_11
    _atom_site_aniso_U_22
    _atom_site_aniso_U_33
    _atom_site_aniso_U_12
    _atom_site_aniso_U_13
    _atom_site_aniso_U_23
    C1 0.056(6) 0.038(5) 0.047(6) 0.009(5) 0.019(5) 0.007(4)
    C2 0.034(4) 0.035(5) 0.030(4) 0.007(4) 0.009(3) 0.011(3)
    C3 0.041(5) 0.032(5) 0.038(4) 0.009(4) 0.013(4) 0.016(4)
    C4 0.023(4) 0.033(4) 0.031(4) 0.010(3) 0.012(3) 0.014(3)
    C5 0.022(4) 0.021(4) 0.036(4) 0.005(3) 0.008(3) 0.012(3)
    C6 0.035(5) 0.026(4) 0.045(5) 0.007(3) 0.016(4) 0.016(4)
    C7 0.032(4) 0.030(4) 0.039(4) 0.007(3) 0.011(3) 0.014(4)
    C8 0.084(9) 0.059(7) 0.037(5) 0.032(7) 0.026(5) 0.021(5)
    N1 0.031(4) 0.031(4) 0.031(3) 0.004(3) 0.013(3) 0.013(3)
    N2 0.025(3) 0.028(3) 0.035(3) 0.011(3) 0.011(3) 0.014(3)
    Cd1 0.0309(4) 0.0278(4) 0.0387(4) 0.0106(2) 0.0152(3) 0.0168(3)
    Br1 0.0350(5) 0.0295(5) 0.0480(5) 0.0114(4) 0.0154(4) 0.0163(4)
    Br2 0.0306(5) 0.0426(6) 0.0383(5) 0.0062(4) 0.0109(4) 0.0220(4)
    S1 0.0533(15) 0.0470(14) 0.0313(11) 0.0098(11) 0.0142(10) 0.0205(10)
    S2 0.0375(12) 0.0300(11) 0.0378(11) 0.0091(9) 0.0129(9) 0.0082(9)
_geom_special_details
;
;
loop_
    _geom_bond_atom_site_label_1
    _geom_bond_atom_site_label_2
    _geom_bond_site_symmetry_2
    _geom_bond_distance
    _geom_bond_publ_flag
    C1 C2 . 1.484(14) ?
    C1 H1A . 0.9600 ?
    C1 H1B . 0.9600 ?
    C1 H1C . 0.9600 ?
    C2 N1 . 1.329(11) ?
    C2 S1 . 1.719(10) ?
    C3 C4 . 1.343(13) ?
    C3 S1 . 1.703(9) ?
    C3 H3 . 0.9300 ?
    C4 N1 . 1.390(11) ?
    C4 C5 . 1.454(11) ?
    C5 C6 . 1.372(12) ?
    C5 N2 . 1.397(11) ?
    C6 S2 . 1.693(10) ?
    C6 H6 . 0.9300 ?
    C7 N2 . 1.298(11) ?
    C7 C8 . 1.505(14) ?
    C7 S2 . 1.717(10) ?
    C8 H8C . 0.9600 ?
    C8 H8B . 0.9600 ?
    C8 H8A . 0.9600 ?
    Cd1 N1 . 2.435(7) y
    Cd1 N2 . 2.372(7) y
    Cd1 Br1 . 2.7112(11) y
    Cd1 Br2 2_566 2.7640(12) y
    Cd1 Br1 2_666 2.8362(12) y
    Cd1 Br2 . 2.7845(12) y
loop_
    _geom_angle_atom_site_label_1
    _geom_angle_atom_site_label_2
    _geom_angle_atom_site_label_3
    _geom_angle_site_symmetry_1
    _geom_angle_site_symmetry_3
    _geom_angle
    _geom_angle_publ_flag
    C2 C1 H1A . . 109.5 ?
    C2 C1 H1B . . 109.5 ?
    H1A C1 H1B . . 109.5 ?
    C2 C1 H1C . . 109.5 ?
    H1A C1 H1C . . 109.5 ?
    H1B C1 H1C . . 109.5 ?
    N1 C2 C1 . . 125.4(9) ?
    N1 C2 S1 . . 113.9(7) ?
    C1 C2 S1 . . 120.7(7) ?
    C4 C3 S1 . . 111.2(7) ?
    C4 C3 H3 . . 124.4 ?
    S1 C3 H3 . . 124.4 ?
    C3 C4 N1 . . 114.9(7) ?
    C3 C4 C5 . . 126.3(8) ?
    N1 C4 C5 . . 118.8(7) ?
    C6 C5 N2 . . 114.2(8) ?
    C6 C5 C4 . . 125.9(8) ?
    N2 C5 C4 . . 120.0(7) ?
    C5 C6 S2 . . 110.2(7) ?
    C5 C6 H6 . . 124.9 ?
    S2 C6 H6 . . 124.9 ?
    N2 C7 C8 . . 124.8(9) ?
    N2 C7 S2 . . 114.6(7) ?
    C8 C7 S2 . . 120.6(7) ?
    C7 C8 H8C . . 109.5 ?
    C7 C8 H8B . . 109.5 ?
    H8C C8 H8B . . 109.5 ?
    C7 C8 H8A . . 109.5 ?
    H8C C8 H8A . . 109.5 ?
    H8B C8 H8A . . 109.5 ?
    C2 N1 C4 . . 110.3(8) ?
    C2 N1 Cd1 . . 135.3(7) ?
    C4 N1 Cd1 . . 114.0(5) ?
    C7 N2 C5 . . 110.7(8) ?
    C7 N2 Cd1 . . 134.0(6) ?
    C5 N2 Cd1 . . 115.2(5) ?
    N2 Cd1 N1 . . 71.9(2) ?
    N2 Cd1 Br1 . . 161.12(17) ?
    N1 Cd1 Br1 . . 96.12(18) ?
    N2 Cd1 Br2 . 2_566 94.19(17) ?
    N1 Cd1 Br2 . 2_566 84.58(18) ?
    Br1 Cd1 Br2 . 2_566 99.26(4) ?
    N2 Cd1 Br2 . . 103.26(18) ?
    N1 Cd1 Br2 . . 168.62(18) ?
    Br1 Cd1 Br2 . . 91.01(4) ?
    Br2 Cd1 Br2 2_566 . 85.52(3) ?
    N2 Cd1 Br1 . 2_666 82.02(17) ?
    N1 Cd1 Br1 . 2_666 98.39(18) ?
    Br1 Cd1 Br1 . 2_666 85.48(4) ?
    Br2 Cd1 Br1 2_566 2_666 174.15(3) ?
    Br2 Cd1 Br1 . 2_666 90.99(3) ?
    Cd1 Br1 Cd1 . 2_666 94.52(4) ?
    Cd1 Br2 Cd1 2_566 . 94.48(3) ?
    C3 S1 C2 . . 89.8(4) ?
    C6 S2 C7 . . 90.3(4) ?
loop_
    _geom_torsion_atom_site_label_1
    _geom_torsion_atom_site_label_2
    _geom_torsion_atom_site_label_3
    _geom_torsion_atom_site_label_4
    _geom_torsion_site_symmetry_1
    _geom_torsion_site_symmetry_2
    _geom_torsion_site_symmetry_3
    _geom_torsion_site_symmetry_4
    _geom_torsion
    _geom_torsion_publ_flag
    S1 C3 C4 N1 . . . . 0.4(10) ?
    S1 C3 C4 C5 . . . . -177.4(7) ?
    C3 C4 C5 C6 . . . . -6.7(14) ?
    N1 C4 C5 C6 . . . . 175.7(8) ?
    C3 C4 C5 N2 . . . . 172.6(8) ?
    N1 C4 C5 N2 . . . . -5.1(11) ?
    N2 C5 C6 S2 . . . . 0.1(9) ?
    C4 C5 C6 S2 . . . . 179.4(7) ?
    C1 C2 N1 C4 . . . . -179.4(9) ?
    S1 C2 N1 C4 . . . . -1.2(10) ?
    C1 C2 N1 Cd1 . . . . -8.0(15) ?
    S1 C2 N1 Cd1 . . . . 170.3(5) ?
    C3 C4 N1 C2 . . . . 0.5(11) ?
    C5 C4 N1 C2 . . . . 178.5(7) ?
    C3 C4 N1 Cd1 . . . . -172.9(6) ?
    C5 C4 N1 Cd1 . . . . 5.0(9) ?
    C8 C7 N2 C5 . . . . -179.7(10) ?
    S2 C7 N2 C5 . . . . 1.9(10) ?
    C8 C7 N2 Cd1 . . . . -3.4(15) ?
    S2 C7 N2 Cd1 . . . . 178.2(4) ?
    C6 C5 N2 C7 . . . . -1.3(10) ?
    C4 C5 N2 C7 . . . . 179.4(7) ?
    C6 C5 N2 Cd1 . . . . -178.4(6) ?
    C4 C5 N2 Cd1 . . . . 2.3(9) ?
    C7 N2 Cd1 N1 . . . . -176.0(9) ?
    C5 N2 Cd1 N1 . . . . 0.2(5) ?
    C7 N2 Cd1 Br1 . . . . -123.4(8) ?
    C5 N2 Cd1 Br1 . . . . 52.8(9) ?
    C7 N2 Cd1 Br2 . . . 2_566 101.1(8) ?
    C5 N2 Cd1 Br2 . . . 2_566 -82.7(5) ?
    C7 N2 Cd1 Br2 . . . . 14.8(8) ?
    C5 N2 Cd1 Br2 . . . . -169.0(5) ?
    C7 N2 Cd1 Br1 . . . 2_666 -74.4(8) ?
    C5 N2 Cd1 Br1 . . . 2_666 101.8(5) ?
    C2 N1 Cd1 N2 . . . . -174.0(9) ?
    C4 N1 Cd1 N2 . . . . -2.8(5) ?
    C2 N1 Cd1 Br1 . . . . 21.0(9) ?
    C4 N1 Cd1 Br1 . . . . -167.8(5) ?
    C2 N1 Cd1 Br2 . . . 2_566 -77.8(8) ?
    C4 N1 Cd1 Br2 . . . 2_566 93.4(6) ?
    C2 N1 Cd1 Br2 . . . . -107.5(11) ?
    C4 N1 Cd1 Br2 . . . . 63.8(12) ?
    C2 N1 Cd1 Br1 . . . 2_666 107.3(8) ?
    C4 N1 Cd1 Br1 . . . 2_666 -81.5(6) ?
    N2 Cd1 Br1 Cd1 . . . 2_666 48.6(6) ?
    N1 Cd1 Br1 Cd1 . . . 2_666 97.98(18) ?
    Br2 Cd1 Br1 Cd1 2_566 . . 2_666 -176.54(3) ?
    Br2 Cd1 Br1 Cd1 . . . 2_666 -90.92(4) ?
    Br1 Cd1 Br1 Cd1 2_666 . . 2_666 0.0 ?
    N2 Cd1 Br2 Cd1 . . . 2_566 93.26(18) ?
    N1 Cd1 Br2 Cd1 . . . 2_566 29.7(9) ?
    Br1 Cd1 Br2 Cd1 . . . 2_566 -99.21(4) ?
    Br2 Cd1 Br2 Cd1 2_566 . . 2_566 0.0 ?
    Br1 Cd1 Br2 Cd1 2_666 . . 2_566 175.30(3) ?
    C4 C3 S1 C2 . . . . -0.8(7) ?
    N1 C2 S1 C3 . . . . 1.2(7) ?
    C1 C2 S1 C3 . . . . 179.5(9) ?
    C5 C6 S2 C7 . . . . 0.8(7) ?
    N2 C7 S2 C6 . . . . -1.6(8) ?
    C8 C7 S2 C6 . . . . 179.9(9) ?
loop_
    _geom_hbond_atom_site_label_D
    _geom_hbond_atom_site_label_H
    _geom_hbond_atom_site_label_A
    _geom_hbond_site_symmetry_A
    _geom_hbond_distance_DH
    _geom_hbond_distance_HA
    _geom_hbond_distance_DA
    _geom_hbond_angle_DHA
    _geom_hbond_publ_flag
    C3 H3 Br1 1_565 0.93 2.87 3.754(11) 159 yes
    C6 H6 Br1 1_565 0.93 2.86 3.772(10) 166 yes
    C8 H8C Br2 . 0.96 2.74 3.681(16) 167 yes
data_global
_journal_date_recd_electronic     2011-05-23
_journal_date_accepted     2011-05-31
_journal_name_full     'Acta Crystallographica, Section E'
_journal_year     2011
_journal_volume     67
_journal_issue      7
_journal_page_first     m886
_journal_page_last     m886
_journal_paper_category     QM
_journal_coeditor_code     HY2437
_publ_contact_author
;
  'Abedi, Anita'
   Department of Chemistry
   North Tehran Branch
   Islamic Azad University
   Tehran
   Iran
;
_publ_contact_author_email     'anita_abedi@yahoo.com'
_publ_contact_author_fax     '0098 021 22081631'
_publ_contact_author_phone     '0098 021 22262563'
_publ_section_title
;\
<i>catena</i>-Poly[[(2,2'-dimethyl-4,4'-bi-1,3-thiazole-\k^2^<i>N</i>,\
<i>N</i>')cadmium]-di-\m-bromido]
;
loop_
    _publ_author_name
    _publ_author_address
    'Abedi, Anita'
;      Department of Chemistry
       North Tehran Branch
       Islamic Azad University
       Tehran
       Iran
;
    'Rezaei, Forugh'
;      Department of Chemistry
       North Tehran Branch
       Islamic Azad University
       Tehran
       Iran
;
