# Supplementary material for: catena-Poly[[(2,2′-dimethyl-4,4′-bi-1,3-thia­zole-κ2 N,N′)cadmium]-di-μ-bromido]
Source: Acta Crystallogr Sect E Struct Rep Online. 2011 Jun 11;67(Pt 7):m886. doi: 10.1107/S1600536811020861 (PMC3152112; doi:10.1107/S1600536811020861)
Supplement: Supplementary file 2 [file e-67-0m886-Isup2.hkl]

# 
# h,k,l, Fc-squared, Fo-squared, sigma(Fo-squared) and status flag 
# 
data_I
_shelx_title 'CdBr2L' 
_shelx_refln_list_code          4 
_shelx_F_calc_maximum      203.69 
_exptl_crystal_F_000       484.00 
_reflns_d_resolution_high  0.7291 
 
loop_ 
 _symmetry_equiv_pos_as_xyz 
 'x, y, z' 
 '-x, -y, -z' 
 
_cell_length_a     7.1936 
_cell_length_b     9.5775 
_cell_length_c    10.4218 
_cell_angle_alpha 112.714 
_cell_angle_beta  104.149 
_cell_angle_gamma  92.680 
 
_shelx_F_squared_multiplier     1.000 
 
loop_ 
 _refln_index_h 
 _refln_index_k 
 _refln_index_l 
 _refln_F_squared_calc 
 _refln_F_squared_meas 
 _refln_F_squared_sigma 
 _refln_observed_status 
   1   0   0        2.58       17.86     20.92 o 
   3   0   0       45.58       64.63     17.55 o 
   4   0   0     2295.66     2916.78     34.12 o 
   5   0   0      113.83      116.43     21.17 o 
   6   0   0     1522.69     1554.42     23.91 o 
   7   0   0        2.60      -23.49     23.49 o 
   8   0   0     2831.44     2525.28     25.65 o 
   9   0   0        1.57       25.05     31.39 o 
  -9   1   0       17.52       19.39     24.86 o 
  -8   1   0      997.35      964.52     27.75 o 
  -7   1   0        3.26       -8.50     26.82 o 
  -6   1   0      352.97      438.36     22.82 o 
  -5   1   0     3312.36     3795.68     95.40 o 
  -4   1   0      963.88     1103.02     23.64 o 
  -3   1   0    11621.58    14804.50    146.17 o 
  -2   1   0       34.29       61.79     22.10 o 
  -1   1   0     4508.51     6506.11    127.82 o 
   0   1   0    12415.98     8423.12   4711.69 o 
   1   1   0     1348.48     1814.01     38.15 o 
   2   1   0     6373.85     8159.53     55.14 o 
   3   1   0     4471.19     5568.92     35.73 o 
   4   1   0      554.78      679.28     28.42 o 
   5   1   0     4444.86     4958.94    156.22 o 
   6   1   0      761.40      836.71     40.00 o 
   7   1   0      920.83      847.95     22.13 o 
   8   1   0      122.78      157.89     24.06 o 
   9   1   0       48.08       57.25     33.03 o 
  -9   2   0       31.41       13.31     24.57 o 
  -8   2   0       65.50       65.83     36.05 o 
  -7   2   0       57.06      641.87    289.25 o 
  -6   2   0      133.68      147.96     21.42 o 
  -5   2   0     3145.03     3767.71     28.58 o 
  -4   2   0        2.66        0.47     22.58 o 
  -3   2   0    23613.81    30028.40     68.59 o 
  -2   2   0        7.05        5.84     16.24 o 
  -1   2   0     9011.08    10206.88   2063.03 o 
   0   2   0     2430.46     2125.06    788.92 o 
   1   2   0     1032.62     1312.17     48.10 o 
   2   2   0     3400.15     4417.70    107.89 o 
   3   2   0       62.46       60.25     19.08 o 
   4   2   0      134.34      209.17     20.35 o 
   5   2   0     4071.30     4618.51     33.61 o 
   6   2   0       67.50      103.21     21.95 o 
   7   2   0     1561.54     1629.96     44.65 o 
   8   2   0       36.74       63.32     26.81 o 
   9   2   0        8.76       24.84     30.43 o 
  -9   3   0      339.34      329.92     26.24 o 
  -8   3   0       79.47       81.24     24.92 o 
  -7   3   0       36.73      542.42    393.16 o 
  -6   3   0      288.14      299.52     18.26 o 
  -5   3   0      408.66      466.16     28.79 o 
  -4   3   0      142.61      112.37     14.63 o 
  -3   3   0    15512.91    19283.72     54.60 o 
  -2   3   0     1452.99     1720.95     24.96 o 
  -1   3   0    17943.68    13388.02   4057.75 o 
   0   3   0      369.47      470.70    120.09 o 
   1   3   0        9.43       12.16     14.86 o 
   2   3   0        6.92       15.49     29.72 o 
   3   3   0      890.36      931.30     43.58 o 
   4   3   0       65.04       67.06     22.46 o 
   5   3   0     1068.95     1320.22     29.79 o 
   6   3   0      122.77      154.67     23.78 o 
   7   3   0     1672.68     1807.64     79.33 o 
   8   3   0       52.12       33.88     26.74 o 
  -9   4   0      171.47      129.09     33.05 o 
  -8   4   0      513.40      421.39     42.05 o 
  -7   4   0        1.78      -16.84     19.68 o 
  -6   4   0     4947.05     5085.90     56.19 o 
  -5   4   0       86.58      104.41     15.34 o 
  -4   4   0     3463.98     4013.72     29.10 o 
  -3   4   0     1627.54     2060.69     23.20 o 
  -2   4   0       27.86       36.81     16.00 o 
  -1   4   0     6701.94     4987.81   1617.48 o 
   0   4   0      454.71      578.31    142.80 o 
   1   4   0      870.68      776.44    162.17 o 
   2   4   0     6761.59     6178.59   2104.99 o 
   3   4   0      153.76      212.76     36.79 o 
   4   4   0     3546.44     4243.91    241.25 o 
   5   4   0      221.81      262.52     36.84 o 
   6   4   0       97.98      109.22     26.23 o 
   7   4   0     1027.47     1147.82     32.32 o 
   8   4   0        6.23       12.82     30.86 o 
  -9   5   0       30.47       21.15     43.98 o 
  -8   5   0       88.80      109.74     21.38 o 
  -7   5   0      292.73      303.57     23.26 o 
  -6   5   0     4053.24     4431.58     31.75 o 
  -5   5   0      635.96      681.74     32.49 o 
  -4   5   0     6392.46     7523.32     47.26 o 
  -3   5   0      848.73      973.06    150.82 o 
  -2   5   0       16.68       32.04     13.55 o 
  -1   5   0     1789.61     1329.76    405.69 o 
   0   5   0     1649.34     1527.79    380.04 o 
   1   5   0     1687.19     1458.17    352.19 o 
   2   5   0     1013.19      892.64    154.46 o 
   3   5   0      434.17      434.26    134.36 o 
   4   5   0     3115.09     4247.65     58.24 o 
   5   5   0      165.94      217.92     34.56 o 
   6   5   0      134.15      179.69     38.70 o 
   7   5   0      193.17      184.10     44.14 o 
  -8   6   0        6.90       19.70     28.82 o 
  -7   6   0      144.12      151.09     22.09 o 
  -6   6   0     1525.81     1554.78     62.79 o 
  -5   6   0      169.28      204.39     23.03 o 
  -4   6   0     7429.83     7496.89   1310.00 o 
  -3   6   0        2.77        4.99     14.73 o 
  -2   6   0     3029.72     3072.95    675.68 o 
  -1   6   0     2056.43     1644.40    382.47 o 
   0   6   0       16.56       14.56     14.28 o 
   1   6   0     1608.55     1457.87    357.41 o 
   2   6   0      692.20      730.11    157.73 o 
   3   6   0       14.30       29.21     16.66 o 
   4   6   0     3537.57     3260.60    812.45 o 
   5   6   0       31.93       31.01     24.92 o 
   6   6   0     1134.65     1450.55     51.72 o 
   7   6   0        1.49       23.91     46.98 o 
  -8   7   0      133.13      107.64     30.24 o 
  -7   7   0     1506.62     1326.18    203.45 o 
  -6   7   0      447.70      432.14     59.31 o 
  -5   7   0       39.95       47.99     17.24 o 
  -4   7   0     2411.30     2538.25    474.45 o 
  -3   7   0      153.10      169.48     24.54 o 
  -2   7   0     3192.63     2802.96   1213.40 o 
  -1   7   0     1715.41     1681.64    334.61 o 
   0   7   0      643.77      629.78    182.49 o 
   1   7   0     4772.40     4343.42   1327.59 o 
   2   7   0      181.86      119.08     25.72 o 
   3   7   0      513.07      485.02    148.55 o 
   4   7   0      712.18      765.69    116.44 o 
   5   7   0      107.00      117.30     24.51 o 
   6   7   0      462.08      467.10    108.99 o 
  -8   8   0       90.71       91.83     26.93 o 
  -7   8   0     1721.33     1458.03    221.17 o 
  -6   8   0       29.41        6.17     18.16 o 
  -5   8   0      748.70      647.83    121.17 o 
  -4   8   0       60.25       61.13     15.89 o 
  -3   8   0       98.96      128.57     33.77 o 
  -2   8   0       11.15       11.61     35.44 o 
  -1   8   0      204.94      191.36     36.58 o 
   0   8   0       65.73       79.60     24.05 o 
   1   8   0     3627.92     2718.30     30.47 o 
   2   8   0       23.94       36.51     31.30 o 
   3   8   0     1774.76     1325.01     29.44 o 
   4   8   0        0.31       -2.23     26.33 o 
   5   8   0       16.24       23.02     28.65 o 
   6   8   0        2.60        7.59     28.75 o 
  -7   9   0      711.06      635.38    115.12 o 
  -6   9   0       38.40       40.54     21.43 o 
  -5   9   0     1308.66     1320.47    233.42 o 
  -4   9   0      373.93      378.03     66.71 o 
  -3   9   0      210.28      226.55     72.28 o 
  -2   9   0     1400.72     1427.81    317.26 o 
  -1   9   0       48.17       43.14     17.01 o 
   0   9   0      111.87      108.69     52.72 o 
   1   9   0     1048.26      900.01     36.37 o 
   2   9   0      160.55      139.03     34.93 o 
   3   9   0     1300.69     1054.11     36.33 o 
   4   9   0       14.67       39.07     28.47 o 
   5   9   0      148.39      107.87     40.79 o 
  -6  10   0      191.76      189.33     36.13 o 
  -5  10   0      223.47      211.50     26.53 o 
  -4  10   0       21.91       38.55     21.43 o 
  -3  10   0      290.66      292.50     91.54 o 
  -2  10   0      792.98      872.63    160.71 o 
  -1  10   0       52.76       47.58     23.20 o 
   0  10   0      500.29      543.75     34.10 o 
   1  10   0       36.96       -6.84     34.84 o 
   2  10   0       60.91       38.93     38.65 o 
   3  10   0      120.76      126.19     40.56 o 
   4  10   0       90.37       88.75     41.17 o 
  -5  11   0       43.83       25.78     27.48 o 
  -4  11   0       39.58       25.69     34.98 o 
  -3  11   0       55.48       76.55     22.23 o 
  -2  11   0      791.22      895.32    106.02 o 
  -1  11   0      326.43      502.26     72.24 o 
   0  11   0     1481.75     1805.88     44.24 o 
   1  11   0      110.12      115.31     30.23 o 
   2  11   0      275.34      296.11     45.35 o 
  -2  12   0      126.65      145.90     37.53 o 
  -1 -12   1       92.53       89.21     45.63 o 
   0 -12   1      410.18      477.01     45.49 o 
   2 -12   1      243.39      211.94     46.07 o 
   3 -12   1       60.11       56.29     28.98 o 
  -3 -11   1        1.55       59.07     40.61 o 
  -2 -11   1       11.36        9.68     42.65 o 
  -1 -11   1        5.21        3.07     36.84 o 
   0 -11   1      943.66     1047.55     38.00 o 
   1 -11   1      271.05      365.74     81.91 o 
   2 -11   1     2081.98     2131.23    420.06 o 
   3 -11   1      380.73      426.44     89.92 o 
   4 -11   1      524.05      518.46    194.85 o 
   5 -11   1        5.75       10.39     26.25 o 
  -4 -10   1      129.91      144.43     42.65 o 
  -3 -10   1      116.55      109.77     28.75 o 
  -2 -10   1       18.86       40.05     37.07 o 
  -1 -10   1       92.83       90.98     25.49 o 
   0 -10   1      290.99      280.39     24.56 o 
   1 -10   1       19.72       40.61     15.73 o 
   2 -10   1     2709.95     2869.21    604.47 o 
   3 -10   1      104.98      108.91     22.91 o 
   4 -10   1     1306.68     1537.96    280.03 o 
   5 -10   1      174.91      196.04     29.99 o 
   6 -10   1        2.32       16.33     26.11 o 
  -5  -9   1       10.54       52.19     41.35 o 
  -4  -9   1       81.40      108.98     37.26 o 
  -3  -9   1      801.75      587.15     36.28 o 
  -2  -9   1      175.95      188.06     32.37 o 
  -1  -9   1     2748.25     2094.82     36.19 o 
   0  -9   1      271.39      255.27     29.91 o 
   1  -9   1     1061.63      961.62    155.12 o 
   2  -9   1      413.30      415.03     71.08 o 
   3  -9   1      128.39      136.93     40.91 o 
   4  -9   1     1102.57     1194.84    235.80 o 
   5  -9   1      591.36      582.74    105.51 o 
   6  -9   1       24.53       27.90     21.04 o 
   7  -9   1      942.74      828.30    119.73 o 
  -6  -8   1       49.00       50.79     37.72 o 
  -5  -8   1        9.94        9.77     34.93 o 
  -4  -8   1       60.73       56.52     35.35 o 
  -3  -8   1      411.06      307.00     31.82 o 
  -2  -8   1      175.37      139.31     27.40 o 
  -1  -8   1     5506.34     3968.61     33.72 o 
   0  -8   1      508.78      417.67    112.24 o 
   1  -8   1     4239.36     3824.90    820.49 o 
   2  -8   1      152.15      164.06     38.03 o 
   3  -8   1       36.95       40.69     17.26 o 
   4  -8   1       70.32       88.93     18.25 o 
   5  -8   1        7.46        2.23     16.79 o 
   6  -8   1       31.19       50.85     18.79 o 
   7  -8   1      873.85      754.43    114.86 o 
   8  -8   1       35.34       43.59     21.23 o 
  -7  -7   1       73.53      102.40     35.71 o 
  -6  -7   1      105.20      117.27     36.28 o 
  -5  -7   1      256.19      266.07     52.82 o 
  -4  -7   1      763.72      766.79    127.40 o 
  -3  -7   1      548.31      411.70     29.12 o 
  -2  -7   1      289.48      194.57     27.68 o 
  -1  -7   1      962.10      654.09     29.49 o 
   0  -7   1        4.85        4.40     15.49 o 
   1  -7   1     3612.72     3173.84    790.62 o 
   2  -7   1      208.91      197.62     80.68 o 
   3  -7   1        7.73       17.41     14.03 o 
   4  -7   1      854.96      926.73    174.23 o 
   5  -7   1      793.40      861.00    136.06 o 
   6  -7   1      256.18      277.17     20.07 o 
   7  -7   1       24.06        7.37     25.63 o 
   8  -7   1       22.96       -0.37     29.86 o 
  -7  -6   1       39.10       70.42     47.58 o 
  -6  -6   1      310.79      355.93     46.61 o 
  -5  -6   1       13.31       10.14     40.93 o 
  -4  -6   1     4705.09     4350.56   1340.29 o 
  -3  -6   1      290.21      299.22     41.37 o 
  -2  -6   1     5863.99     3742.60     38.51 o 
  -1  -6   1      121.02       85.59     17.77 o 
   0  -6   1      154.44      148.97     41.57 o 
   1  -6   1     3340.65     2701.81    801.13 o 
   2  -6   1       12.51       30.21     15.62 o 
   3  -6   1     1571.97     1601.76    309.03 o 
   4  -6   1     2802.45     2903.11    509.59 o 
   5  -6   1       10.80       15.28     15.07 o 
   6  -6   1     2880.34     3190.73     64.33 o 
   7  -6   1        6.17       -6.01     28.61 o 
   8  -6   1      249.41      225.08     27.87 o 
  -8  -5   1       29.67       23.04     33.76 o 
  -7  -5   1       46.18       44.50     28.84 o 
  -6  -5   1       85.54      102.46     26.67 o 
  -5  -5   1       17.67       16.41     24.55 o 
  -4  -5   1     2102.37     2764.96     55.68 o 
  -3  -5   1        8.37       25.30     36.14 o 
  -2  -5   1     8308.29     5510.61     39.63 o 
  -1  -5   1        1.80        5.21     25.58 o 
   0  -5   1      163.02      196.82     45.36 o 
   1  -5   1        3.15       36.85     11.53 o 
   2  -5   1     2779.23     3065.59    656.24 o 
   3  -5   1       25.73       30.80     13.67 o 
   4  -5   1       99.15       96.15     17.47 o 
   5  -5   1        0.10        8.13     17.68 o 
   6  -5   1     3138.72     3309.13     24.65 o 
   7  -5   1       23.89       16.05     19.48 o 
   8  -5   1      689.00      631.56     47.96 o 
   9  -5   1        0.07       27.89     50.00 o 
  -8  -4   1       15.08        9.81     29.45 o 
  -7  -4   1     1448.39     1628.72     32.14 o 
  -6  -4   1       28.23       70.89     23.81 o 
  -5  -4   1     3281.21     4042.36     34.58 o 
  -4  -4   1     1367.31     1705.38     56.21 o 
  -3  -4   1      735.57      982.09     45.77 o 
  -2  -4   1    14577.64    19407.83    154.38 o 
  -1  -4   1      687.22      420.96     27.40 o 
   0  -4   1    12057.29     9102.51   3733.98 o 
   1  -4   1     8224.64     6164.68   2233.31 o 
   2  -4   1      338.92      409.44     73.41 o 
   3  -4   1     8894.25    10694.28     59.31 o 
   4  -4   1      427.50      530.89     19.70 o 
   5  -4   1     1085.39     1147.59     20.81 o 
   6  -4   1     4125.39     4092.05     27.38 o 
   7  -4   1        3.34      -31.65     31.65 o 
   8  -4   1     2298.28     1986.28     43.47 o 
   9  -4   1       19.63       43.47     29.73 o 
  -9  -3   1        2.05       -5.80     31.27 o 
  -8  -3   1        0.77        9.86     27.64 o 
  -7  -3   1     1296.45     1404.22     28.58 o 
  -6  -3   1        9.22       14.38     23.35 o 
  -5  -3   1     6912.07     8114.15    183.66 o 
  -4  -3   1        0.44        7.43     21.04 o 
  -3  -3   1     1724.93     2181.67     55.35 o 
  -2  -3   1      705.32      805.31     28.71 o 
  -1  -3   1      938.49      589.15     23.77 o 
   0  -3   1      943.32      937.68    304.30 o 
   1  -3   1     2539.23     2846.39    636.03 o 
   2  -3   1      124.26      165.66     21.56 o 
   3  -3   1    17209.13    21460.57     57.92 o 
   4  -3   1      531.82      535.87     18.66 o 
   5  -3   1     5161.09     5596.30     30.45 o 
   6  -3   1       29.78       31.70     20.54 o 
   7  -3   1       18.70      525.96     23.91 o 
   8  -3   1      279.62      287.64     27.16 o 
   9  -3   1        3.49       34.25     34.63 o 
  -9  -2   1       81.27       87.35     32.90 o 
  -8  -2   1      651.16      605.36     23.51 o 
  -7  -2   1      146.67      345.28    152.73 o 
  -6  -2   1      304.99      358.44     19.57 o 
  -5  -2   1     5516.30     6232.40    176.27 o 
  -4  -2   1      275.81      323.89     28.70 o 
  -3  -2   1     4847.75     5846.91     40.18 o 
  -2  -2   1     3720.45     4790.85     45.05 o 
  -1  -2   1     1454.15     2152.81     61.35 o 
   0  -2   1     8337.26     5414.71   2407.35 o 
   1  -2   1      573.37      747.73    135.01 o 
   2  -2   1     2437.70     3245.77     30.40 o 
   3  -2   1     9606.31    11118.10    108.01 o 
   4  -2   1      289.32      325.90     21.06 o 
   5  -2   1     8264.53     9158.93     37.86 o 
   6  -2   1      198.15      201.39     17.75 o 
   7  -2   1      246.71      480.91    224.85 o 
   8  -2   1      116.18      119.86     25.10 o 
   9  -2   1       38.60      -14.20     29.62 o 
  -9  -1   1        3.26       22.99     30.33 o 
  -8  -1   1     1097.24     1080.33     30.14 o 
  -7  -1   1       20.86      406.04     25.11 o 
  -6  -1   1       68.02       83.37     21.40 o 
  -5  -1   1     2329.18     2773.24     27.71 o 
  -4  -1   1     3106.51     3563.72     94.54 o 
  -3  -1   1     7416.97     9768.21    149.36 o 
  -2  -1   1     1304.98     1798.58     30.85 o 
  -1  -1   1     2005.17     2870.25     46.03 o 
   0  -1   1     3863.52     2268.84     59.86 o 
   1  -1   1      120.32      210.97     20.23 o 
   2  -1   1      945.07     1124.56     22.24 o 
   3  -1   1     3897.66     5210.21     64.24 o 
   4  -1   1     1723.95     2114.92     43.96 o 
   5  -1   1     6215.45     6854.79    128.59 o 
   6  -1   1      956.92     1036.89     22.65 o 
   7  -1   1      901.51      838.31     26.93 o 
   8  -1   1       12.30       -9.23     22.17 o 
   9  -1   1        2.56       17.33     25.78 o 
  -9   0   1        6.44        6.10     27.71 o 
  -8   0   1     1823.55     1749.21     32.98 o 
  -7   0   1        0.42      -34.42     34.42 o 
  -6   0   1     2246.22     2460.52     24.60 o 
  -5   0   1       17.93       21.13     16.44 o 
  -4   0   1      448.60      497.30     23.75 o 
  -3   0   1        2.00       19.75     17.46 o 
  -2   0   1      518.38      645.01     26.23 o 
  -1   0   1      106.84      153.24     19.04 o 
   0   0   1    24611.30      495.70     35.03 o 
   1   0   1      125.07      186.55     17.74 o 
   2   0   1    36902.99    45953.77    559.52 o 
   3   0   1      238.03      302.56     21.74 o 
   4   0   1     3201.19     3863.56     27.36 o 
   5   0   1      556.29      574.32     17.10 o 
   6   0   1       19.08       18.23     17.79 o 
   7   0   1      217.90      193.00     41.40 o 
   8   0   1      490.71      463.58     29.26 o 
   9   0   1        7.11       34.75     33.32 o 
  -9   1   1       26.71       41.38     43.84 o 
  -8   1   1     1441.37     1305.01     39.56 o 
  -7   1   1      420.95      412.83     22.02 o 
  -6   1   1     5241.25     5785.27     49.86 o 
  -5   1   1      103.50      116.10     17.24 o 
  -4   1   1     1408.40     1762.74     35.05 o 
  -3   1   1     1841.32     2168.13     80.75 o 
  -2   1   1       97.52      109.47     22.45 o 
  -1   1   1      321.84      483.31     61.12 o 
   0   1   1     7453.75     5430.76   1476.95 o 
   1   1   1     3683.33     4210.40     59.72 o 
   2   1   1    24638.85    30120.06    741.04 o 
   3   1   1     1700.90     2139.64     24.54 o 
   4   1   1     5039.39     6104.30     63.72 o 
   5   1   1        9.67       21.50     21.84 o 
   6   1   1       19.02       22.18     18.18 o 
   7   1   1      153.84      146.31     20.88 o 
   8   1   1        3.05        7.56     29.14 o 
   9   1   1       15.47       43.05     30.23 o 
  -9   2   1      513.45      416.65     37.00 o 
  -8   2   1      149.54      133.31     24.98 o 
  -7   2   1       68.59      -14.04     21.98 o 
  -6   2   1     1067.98     1126.27     34.91 o 
  -5   2   1       76.53       91.53     19.99 o 
  -4   2   1     1400.38     1544.94     27.86 o 
  -3   2   1    11042.13    13996.43    145.15 o 
  -2   2   1      101.11      119.56     22.32 o 
  -1   2   1    33832.62    35356.83   7197.62 o 
   0   2   1      530.35      495.37    149.96 o 
   1   2   1     3753.53     3233.19    573.85 o 
   2   2   1     4914.80     6011.71     56.75 o 
   3   2   1      302.89      292.84     19.83 o 
   4   2   1     2520.22     3030.25     33.03 o 
   5   2   1      394.05      448.18     30.42 o 
   6   2   1       41.21       56.78     22.82 o 
   7   2   1     1471.32     1556.82     62.82 o 
   8   2   1        3.35       -7.53     26.80 o 
  -9   3   1     1583.35     1325.66     29.76 o 
  -8   3   1       22.00       18.64     25.09 o 
  -7   3   1      779.90      839.53    160.78 o 
  -6   3   1      128.42      139.78     20.89 o 
  -5   3   1       69.29      106.73     20.76 o 
  -4   3   1       29.27       14.44     16.56 o 
  -3   3   1     7867.28     9763.08     92.33 o 
  -2   3   1      760.75      953.75     24.71 o 
  -1   3   1    41490.86    22031.43     90.15 o 
   0   3   1      797.45      689.12    206.92 o 
   1   3   1    17438.07    11249.07    576.59 o 
   2   3   1       94.35      142.80     26.61 o 
   3   3   1      145.56      167.55     30.89 o 
   4   3   1       38.32       38.24     20.51 o 
   5   3   1       63.75       78.05     22.56 o 
   6   3   1       46.98       63.22     24.76 o 
   7   3   1     1147.01     1244.31    112.61 o 
   8   3   1       31.54       32.69     44.24 o 
  -9   4   1      607.00      477.45     29.48 o 
  -8   4   1       40.34       27.80     25.84 o 
  -7   4   1      792.09      741.65     24.26 o 
  -6   4   1     1543.89     1780.97     26.64 o 
  -5   4   1       15.39       29.77     17.84 o 
  -4   4   1     6739.26     8064.47     34.55 o 
  -3   4   1      240.82      374.55     20.51 o 
  -2   4   1     1297.82     1481.00    275.73 o 
  -1   4   1     7691.37     6235.00   1660.78 o 
   0   4   1      136.49      112.97     33.33 o 
   1   4   1     6830.33     5024.73   1347.08 o 
   2   4   1      808.12      650.36    156.11 o 
   3   4   1       49.78       74.28     29.72 o 
   4   4   1     2953.25     3634.96     47.68 o 
   5   4   1      164.99      206.52     34.79 o 
   6   4   1      775.30      893.64     40.10 o 
   7   4   1      111.53      128.80     41.40 o 
   8   4   1       13.98        4.42     47.21 o 
  -9   5   1        0.79       19.40     26.09 o 
  -8   5   1       16.76       14.91     21.27 o 
  -7   5   1       40.38       38.07     23.51 o 
  -6   5   1     1104.62     1265.55     21.87 o 
  -5   5   1      140.26      151.06     18.44 o 
  -4   5   1    11470.34    13778.65     63.52 o 
  -3   5   1       87.18      113.06     29.08 o 
  -2   5   1     7799.48     8007.52   1689.56 o 
  -1   5   1      384.95      391.42    105.77 o 
   0   5   1       17.41       14.97     13.84 o 
   1   5   1     1111.74      968.13    311.11 o 
   2   5   1       11.43       40.77     17.20 o 
   3   5   1      400.54      366.28     99.02 o 
   4   5   1     1943.31     1902.24    427.42 o 
   5   5   1       24.76       38.19     35.91 o 
   6   5   1     1201.77     1439.90     44.56 o 
   7   5   1       42.09       37.03     48.51 o 
  -8   6   1        9.19       38.97     29.18 o 
  -7   6   1      198.88      188.61     24.75 o 
  -6   6   1       12.78       16.49     24.72 o 
  -5   6   1      115.57      109.32     25.35 o 
  -4   6   1     2161.82     2171.67    426.18 o 
  -3   6   1     1333.66     1268.03    243.41 o 
  -2   6   1     4085.69     4092.52    962.43 o 
  -1   6   1      174.24      134.75     30.76 o 
   0   6   1        0.67        8.54     12.74 o 
   1   6   1      206.57      204.58     28.10 o 
   2   6   1      699.88      702.29    118.09 o 
   3   6   1       24.85       28.67     19.50 o 
   4   6   1      131.85      139.04     20.03 o 
   5   6   1       51.26       67.61     22.18 o 
   6   6   1      681.60      735.91    134.15 o 
   7   6   1       23.17       53.60     32.35 o 
  -8   7   1      117.79      138.28     24.50 o 
  -7   7   1     1516.75     1386.31    240.08 o 
  -6   7   1       64.24       63.73     20.28 o 
  -5   7   1      936.20      965.07    176.13 o 
  -4   7   1      790.33      902.24    133.55 o 
  -3   7   1      427.07      409.91     86.75 o 
  -2   7   1     3480.28     3369.23   1266.57 o 
  -1   7   1      427.83      411.88     69.47 o 
   0   7   1     2186.98     2214.84    500.50 o 
   1   7   1      748.70      731.54    144.56 o 
   2   7   1      262.89      285.94     50.25 o 
   3   7   1      910.56      911.31    210.36 o 
   4   7   1      269.69      282.02     45.06 o 
   5   7   1        0.15       11.26     25.42 o 
   6   7   1      497.88      461.34     80.01 o 
  -8   8   1      175.99      160.46     22.05 o 
  -7   8   1     1003.71      850.20    133.49 o 
  -6   8   1      547.89      521.32     91.72 o 
  -5   8   1     2595.40     2296.95    494.00 o 
  -4   8   1      358.19      387.28     64.00 o 
  -3   8   1      207.99      188.83     30.24 o 
  -2   8   1      298.38      291.91    104.54 o 
  -1   8   1      194.50      217.95     36.23 o 
   0   8   1      666.10      848.20    276.62 o 
   1   8   1      380.88      428.28     67.09 o 
   2   8   1      575.69      631.64    134.43 o 
   3   8   1     1620.24     1547.03    438.07 o 
   4   8   1      200.63      200.99     41.85 o 
   5   8   1      294.51      302.90     60.19 o 
  -7   9   1      207.86      167.16     35.80 o 
  -6   9   1       65.62       95.14     23.88 o 
  -5   9   1     1485.07     1540.11    260.71 o 
  -4   9   1       18.83       35.16     20.53 o 
  -3   9   1     1135.43     1244.23    204.88 o 
  -2   9   1      644.45      750.36    120.23 o 
  -1   9   1       40.49       48.45     22.46 o 
   0   9   1      792.33     1119.58    309.83 o 
   1   9   1      100.10      157.64     32.33 o 
   2   9   1       16.77       31.12     35.54 o 
   3   9   1      795.11      676.46     42.10 o 
   4   9   1       23.80       38.14     30.70 o 
  -6  10   1       29.67       10.48     25.28 o 
  -5  10   1      477.22      509.35     67.53 o 
  -4  10   1      128.97      173.83     28.59 o 
  -3  10   1      976.73      964.02    333.76 o 
  -2  10   1       95.55      120.29     24.57 o 
  -1  10   1      534.83      620.55    138.59 o 
   0  10   1      875.15     1204.38    136.94 o 
   1  10   1      124.83      156.61     36.28 o 
   2  10   1      136.36      135.36     38.47 o 
   3  10   1      125.14      184.38     33.72 o 
  -4  11   1        8.23       12.24     35.28 o 
  -3  11   1       35.51       59.08     27.46 o 
  -2  11   1       32.37       29.64     27.27 o 
  -1  11   1       29.53       45.96     56.70 o 
   0  11   1      675.10      892.43     45.63 o 
   1  11   1       45.77       75.54     45.03 o 
  -2 -12   2       95.09       63.12     47.17 o 
  -1 -12   2      634.04      596.83     34.98 o 
   0 -12   2      450.22      547.94     40.93 o 
   2 -12   2      718.37      681.42     82.45 o 
   3 -12   2        5.46       34.19     27.38 o 
   4 -12   2      229.03      235.37     39.78 o 
  -3 -11   2        8.04       63.49     42.98 o 
  -2 -11   2       56.06       45.40     39.49 o 
  -1 -11   2       42.67      100.01     34.75 o 
   0 -11   2        0.80        7.40     34.42 o 
   1 -11   2        4.59      -22.79     31.26 o 
   2 -11   2      940.46     1003.54    158.50 o 
   3 -11   2      361.92      402.03     58.36 o 
   4 -11   2      945.39     1012.48    164.91 o 
   5 -11   2      156.74      157.54     25.08 o 
  -5 -10   2       16.61       68.56     45.82 o 
  -4 -10   2      674.43      532.68     38.79 o 
  -3 -10   2       88.15       87.82     28.19 o 
  -2 -10   2       22.31       15.63     30.93 o 
  -1 -10   2      133.36      102.56     31.58 o 
   0 -10   2       72.33       57.58     23.44 o 
   1 -10   2       11.56       31.84     15.79 o 
   2 -10   2      801.44      897.21    165.90 o 
   3 -10   2        4.08       34.62     23.80 o 
   4 -10   2     2580.67     2710.86    619.48 o 
   5 -10   2       60.00       63.10     23.51 o 
   6 -10   2      519.39      554.43     81.04 o 
  -6  -9   2      149.76      117.59     41.30 o 
  -5  -9   2       12.18       20.05     39.35 o 
  -4  -9   2      987.19      785.91     38.70 o 
  -3  -9   2        0.67       24.00     31.82 o 
  -2  -9   2      521.13      380.30     29.21 o 
  -1  -9   2      989.91      687.02     23.82 o 
   0  -9   2       35.02       39.03     29.26 o 
   1  -9   2     1327.57     1167.98    241.17 o 
   2  -9   2       87.94      104.69     26.10 o 
   3  -9   2       33.19       38.48     15.91 o 
   4  -9   2     1930.20     1996.93    382.33 o 
   5  -9   2        4.53        2.39     20.09 o 
   6  -9   2     1104.24     1122.85    185.80 o 
   7  -9   2      153.02      150.26     35.37 o 
  -6  -8   2       25.35       50.14     36.89 o 
  -5  -8   2      200.09      141.03     26.84 o 
  -4  -8   2        3.94       26.61     29.03 o 
  -3  -8   2       56.04       29.12     28.65 o 
  -2  -8   2        4.05      -20.70     28.23 o 
  -1  -8   2     3640.59     2360.93     34.89 o 
   0  -8   2      288.34      206.75     16.16 o 
   1  -8   2    11941.88     9315.22   2701.96 o 
   2  -8   2      555.33      578.71    232.32 o 
   3  -8   2     4453.79     4559.95   1078.38 o 
   4  -8   2        3.98       13.30     15.76 o 
   5  -8   2      210.21      238.03     43.07 o 
   6  -8   2      136.09      133.58     25.52 o 
   7  -8   2      309.51      220.87     22.86 o 
   8  -8   2        3.94      -33.03     49.17 o 
  -7  -7   2      924.83     1133.32     59.77 o 
  -6  -7   2        0.98        6.19     50.47 o 
  -5  -7   2      706.44      628.64    146.40 o 
  -4  -7   2      433.38      314.53     29.40 o 
  -3  -7   2       29.93        1.91     27.96 o 
  -2  -7   2     1212.48      751.58     30.33 o 
  -1  -7   2      311.02      217.32     20.09 o 
   0  -7   2      307.24      281.99     73.79 o 
   1  -7   2     7290.43     6189.24   1852.51 o 
   2  -7   2      111.81      117.81     54.05 o 
   3  -7   2     5077.47     5386.03   1123.32 o 
   4  -7   2      536.72      552.75     90.85 o 
   5  -7   2        6.36       27.69     17.25 o 
   6  -7   2      417.54      396.13     66.74 o 
   7  -7   2      110.57       91.10     19.84 o 
   8  -7   2       67.86       72.17     24.88 o 
  -8  -6   2       83.28      114.38     52.33 o 
  -7  -6   2      116.59      141.14     34.20 o 
  -6  -6   2       14.52       43.49     29.82 o 
  -5  -6   2      131.76      170.89     42.19 o 
  -4  -6   2     2196.25     2892.22     67.82 o 
  -3  -6   2      302.93      236.29     29.03 o 
  -2  -6   2    13127.82     8269.01     48.70 o 
  -1  -6   2      987.47      519.85     27.12 o 
   0  -6   2     8349.29     6718.76   2279.37 o 
   1  -6   2      238.33      214.74     58.91 o 
   2  -6   2      565.98      680.71    142.36 o 
   3  -6   2     1812.69     1839.70    319.54 o 
   4  -6   2      888.40      926.50    166.77 o 
   5  -6   2       24.04       10.97     14.86 o 
   6  -6   2     2794.13     3006.95     28.83 o 
   7  -6   2      292.70      298.50     27.65 o 
   8  -6   2     1113.24     1037.69     52.84 o 
  -8  -5   2      305.79      322.43     33.27 o 
  -7  -5   2       13.01       36.03     27.07 o 
  -6  -5   2       49.66       82.39     25.53 o 
  -5  -5   2       50.17       84.36     23.12 o 
  -4  -5   2      164.93      246.91     25.62 o 
  -3  -5   2        4.61       17.51     28.01 o 
  -2  -5   2    11202.69     7494.59     45.96 o 
  -1  -5   2        4.47       15.95     18.14 o 
   0  -5   2    14010.07    11237.79   4021.42 o 
   1  -5   2        4.86       17.70     14.68 o 
   2  -5   2       39.98       76.11     15.17 o 
   3  -5   2       95.06      116.21     23.02 o 
   4  -5   2      754.69      920.24     23.03 o 
   5  -5   2       98.88      135.83     21.49 o 
   6  -5   2      494.98      526.52     20.26 o 
   7  -5   2        0.25       -9.47     17.46 o 
   8  -5   2     1020.27      890.10     28.81 o 
  -8  -4   2      166.46      184.75     29.68 o 
  -7  -4   2      248.79      309.69     59.56 o 
  -6  -4   2      178.33      194.72     24.52 o 
  -5  -4   2     3358.09     4199.33     49.05 o 
  -4  -4   2      844.61     1043.90     26.44 o 
  -3  -4   2     3022.48     4016.28     42.81 o 
  -2  -4   2     1625.87     1935.53    140.66 o 
  -1  -4   2       34.80       10.23     18.37 o 
   0  -4   2    10918.73     8961.34   3054.82 o 
   1  -4   2      399.25      355.21     97.75 o 
   2  -4   2     1126.26     1222.62    204.86 o 
   3  -4   2     3846.83     4970.81     31.66 o 
   4  -4   2      743.72      866.75     22.62 o 
   5  -4   2     2100.02     2469.74     25.91 o 
   6  -4   2       52.56       47.60     17.63 o 
   7  -4   2      123.93      243.72    115.03 o 
   8  -4   2     1205.43      983.09     25.18 o 
   9  -4   2        1.49       -8.55     27.58 o 
  -9  -3   2        8.18       -3.49     30.94 o 
  -8  -3   2      136.22      173.87     28.02 o 
  -7  -3   2       52.91      248.99    191.24 o 
  -6  -3   2      131.37      167.07     23.08 o 
  -5  -3   2     5695.14     7029.22     53.21 o 
  -4  -3   2       42.74       75.65     21.60 o 
  -3  -3   2    11429.22    14658.70    358.93 o 
  -2  -3   2     1358.72     1881.59     58.98 o 
  -1  -3   2        4.21       10.64     17.21 o 
   0  -3   2     9504.96     5117.36    800.77 o 
   1  -3   2     2902.81     3190.72    640.25 o 
   2  -3   2     5416.71     6592.55     47.89 o 
   3  -3   2     1636.26     2088.14     23.50 o 
   4  -3   2      219.59      237.41     16.88 o 
   5  -3   2     5130.90     5752.26     32.44 o 
   6  -3   2       46.20       62.32     17.32 o 
   7  -3   2      547.66      562.46     20.23 o 
   8  -3   2      390.36      339.83     28.09 o 
   9  -3   2       13.61       48.31     33.42 o 
  -9  -2   2        7.67       42.77     29.86 o 
  -8  -2   2      313.19      283.97     23.22 o 
  -7  -2   2       34.97      753.57     41.54 o 
  -6  -2   2      381.96      482.37     23.04 o 
  -5  -2   2     3187.23     3791.63     28.60 o 
  -4  -2   2        2.60       18.29     19.55 o 
  -3  -2   2    19834.07    24635.84    571.48 o 
  -2  -2   2      112.06      155.70     21.10 o 
  -1  -2   2     5681.23     6003.00    553.57 o 
   0  -2   2     2149.00     1213.90    158.87 o 
   1  -2   2     1758.21     2092.50    305.16 o 
   2  -2   2     1161.73     1498.52     22.81 o 
   3  -2   2      182.56      233.57     18.22 o 
   4  -2   2       73.98       95.20     19.86 o 
   5  -2   2     5974.56     6531.29     40.44 o 
   6  -2   2        3.01       31.74     21.74 o 
   7  -2   2     1933.20     1833.70     24.89 o 
   8  -2   2        2.87        6.59     22.81 o 
   9  -2   2        3.33       16.62     25.92 o 
  -9  -1   2       68.86       83.78     30.91 o 
  -8  -1   2     1832.65     1654.71     26.22 o 
  -7  -1   2        4.47      391.24    113.57 o 
  -6  -1   2     5702.30     6160.51     40.44 o 
  -5  -1   2      951.37     1038.16     23.42 o 
  -4  -1   2     1294.49     1470.61     22.27 o 
  -3  -1   2    12129.00    14921.56    215.57 o 
  -2  -1   2       27.31       36.16     17.13 o 
  -1  -1   2    12354.37    13931.59    362.02 o 
   0  -1   2     7903.94     3801.21     85.68 o 
   1  -1   2      181.59      223.52     23.07 o 
   2  -1   2    15729.71    18838.39    101.66 o 
   3  -1   2      123.39      175.94     20.16 o 
   4  -1   2     1974.48     2210.83     24.66 o 
   5  -1   2     3377.12     3771.48     29.33 o 
   6  -1   2      108.87      156.98     50.10 o 
   7  -1   2     2517.66     2416.40     31.60 o 
   8  -1   2       34.36       28.34     19.96 o 
   9  -1   2      196.06      140.39     31.89 o 
  -9   0   2        0.91      -13.08     39.91 o 
  -8   0   2      764.71      764.33     37.00 o 
  -7   0   2        2.70      -22.18     22.18 o 
  -6   0   2     6986.32     7663.34    156.94 o 
  -5   0   2        0.34       14.19     20.17 o 
  -4   0   2     2999.45     3727.41     29.81 o 
  -3   0   2        9.81       25.22     17.57 o 
  -2   0   2     1952.60     2521.48     31.20 o 
  -1   0   2       39.07       71.60     20.74 o 
   0   0   2       29.24       13.68     20.32 o 
   1   0   2      527.44      594.13     25.86 o 
   2   0   2    14943.57    17536.92    115.36 o 
   3   0   2      597.97      614.23     16.74 o 
   4   0   2     6914.85     7835.23     84.54 o 
   5   0   2       11.82        9.70     21.29 o 
   6   0   2       13.31      -14.93     23.22 o 
   7   0   2       75.85       84.66     34.00 o 
   8   0   2       40.42       57.66     33.65 o 
  -9   1   2      541.55      479.98     29.03 o 
  -8   1   2      190.39      179.48     22.40 o 
  -7   1   2       70.60       63.28     22.69 o 
  -6   1   2     5259.55     5604.25    146.36 o 
  -5   1   2      108.01      134.85     32.93 o 
  -4   1   2     9104.85    10339.06     40.29 o 
  -3   1   2     1248.11     1537.16     37.75 o 
  -2   1   2      425.28      491.39     18.00 o 
  -1   1   2     8470.66     9833.21     51.90 o 
   0   1   2       37.57       24.28     13.04 o 
   1   1   2     1481.82     1378.73     34.70 o 
   2   1   2     8735.89    10020.93     64.56 o 
   3   1   2      278.36      276.65     17.21 o 
   4   1   2     9345.87    10805.62    231.83 o 
   5   1   2      101.31      115.97     22.30 o 
   6   1   2      643.36      679.66     24.83 o 
   7   1   2       14.36        7.90     23.80 o 
   8   1   2       24.76       40.74     39.03 o 
  -9   2   2     1099.99      973.20     30.72 o 
  -8   2   2       55.94       68.91     21.50 o 
  -7   2   2      386.31      433.43     19.75 o 
  -6   2   2      832.63      916.23     23.09 o 
  -5   2   2     1408.02     1593.80     25.28 o 
  -4   2   2     3021.09     3616.70     42.33 o 
  -3   2   2      293.76      391.92     18.62 o 
  -2   2   2      938.60     1114.10     22.06 o 
  -1   2   2     8771.53     9044.00   1410.83 o 
   0   2   2       89.26       57.00     12.66 o 
   1   2   2     7501.28     3657.62   1602.75 o 
   2   2   2      472.29      520.78     30.19 o 
   3   2   2       87.67       94.94     19.49 o 
   4   2   2     2233.78     2517.57     94.87 o 
   5   2   2      595.36      652.92     48.05 o 
   6   2   2      446.30      475.54     24.66 o 
   7   2   2       46.84       52.91     25.82 o 
   8   2   2        2.64       40.68     30.08 o 
  -9   3   2     1157.64      939.03     24.81 o 
  -8   3   2       50.62       48.43     24.28 o 
  -7   3   2     2347.65     2319.20     22.23 o 
  -6   3   2        0.12        2.33     17.54 o 
  -5   3   2        6.19       10.29     17.74 o 
  -4   3   2       44.42       53.06     15.74 o 
  -3   3   2      408.17      458.26     21.90 o 
  -2   3   2      399.76      472.51     62.47 o 
  -1   3   2     6727.38     6135.58   1056.34 o 
   0   3   2     1752.24     1449.93    397.67 o 
   1   3   2    17046.54    11318.31   1096.25 o 
   2   3   2      805.40      758.58    164.52 o 
   3   3   2     1995.11     2382.00     40.28 o 
   4   3   2      279.69      368.12     31.21 o 
   5   3   2       86.76      118.05     30.79 o 
   6   3   2      110.57      152.01     34.19 o 
   7   3   2       51.51      102.01     41.82 o 
   8   3   2       24.53       20.84     42.14 o 
  -9   4   2      504.63      401.27     29.91 o 
  -8   4   2      287.02      258.64     26.42 o 
  -7   4   2     2547.60     2505.47     28.15 o 
  -6   4   2      169.96      208.93     18.47 o 
  -5   4   2     1770.51     2016.06     27.65 o 
  -4   4   2     1442.16     1643.45     25.26 o 
  -3   4   2      143.90      176.38     23.69 o 
  -2   4   2     1497.73     1458.54    253.67 o 
  -1   4   2     2490.73     2653.61    489.80 o 
   0   4   2      937.71      998.19    209.68 o 
   1   4   2    10714.30     7768.26   1345.66 o 
   2   4   2     1927.33     1618.40    200.29 o 
   3   4   2     4008.65     3853.73    902.94 o 
   4   4   2       13.39      -12.79     32.19 o 
   5   4   2       44.69       34.42     34.65 o 
   6   4   2      131.83      165.73     40.19 o 
   7   4   2        3.66      -43.21     47.07 o 
  -9   5   2       47.74       88.60     26.98 o 
  -8   5   2        2.69        6.58     20.31 o 
  -7   5   2      166.56      199.98     20.42 o 
  -6   5   2       96.65      124.26     21.71 o 
  -5   5   2      483.03      558.26     23.47 o 
  -4   5   2     2942.61     3110.26    443.56 o 
  -3   5   2      264.05      269.23     58.83 o 
  -2   5   2    12044.57    12059.38   2371.10 o 
  -1   5   2      130.94      153.29     16.52 o 
   0   5   2     2701.70     2903.61    601.14 o 
   1   5   2      792.91      720.50    170.52 o 
   2   5   2       64.94       46.26     16.50 o 
   3   5   2      902.62      835.05    134.55 o 
   4   5   2      135.92      123.10     41.82 o 
   5   5   2      128.78      136.93     38.91 o 
   6   5   2      908.14     1146.44     50.00 o 
   7   5   2       11.81       25.86     47.40 o 
  -8   6   2      974.99      864.76     29.14 o 
  -7   6   2      149.38      155.57     22.96 o 
  -6   6   2      184.26      156.11     20.44 o 
  -5   6   2      133.01      143.57     20.24 o 
  -4   6   2     1477.54     1643.65    259.91 o 
  -3   6   2      356.10      410.08     77.42 o 
  -2   6   2     8980.21     8806.82   1847.30 o 
  -1   6   2      695.14      622.00    140.41 o 
   0   6   2     5180.41     5309.70   1040.84 o 
   1   6   2       10.32       37.25     18.46 o 
   2   6   2       18.56       43.60     20.40 o 
   3   6   2       29.10       39.10     18.12 o 
   4   6   2       32.53       36.84     20.40 o 
   5   6   2        3.56       11.08     24.19 o 
   6   6   2      222.50      182.12     77.05 o 
  -8   7   2      170.95      153.99     43.52 o 
  -7   7   2      612.06      516.67     96.21 o 
  -6   7   2        3.66       26.73     17.41 o 
  -5   7   2     3126.52     3209.10    492.78 o 
  -4   7   2       26.96       28.86     15.83 o 
  -3   7   2      865.99      890.00    187.66 o 
  -2   7   2      384.46      470.96     82.24 o 
  -1   7   2      131.67      120.93     47.93 o 
   0   7   2     1070.18     1416.18    365.93 o 
   1   7   2       24.00       28.24     16.26 o 
   2   7   2       56.63       63.92     20.60 o 
   3   7   2      786.77      873.19    108.24 o 
   4   7   2       39.12       55.85     22.96 o 
   5   7   2      245.21      235.50     44.27 o 
  -7   8   2       94.08       73.13     21.92 o 
  -6   8   2      300.76      325.30     47.33 o 
  -5   8   2     2143.06     2191.23    349.14 o 
  -4   8   2      319.94      382.90     65.09 o 
  -3   8   2     1985.81     2114.51    339.90 o 
  -2   8   2      125.30      134.77     54.00 o 
  -1   8   2        8.40       23.99     19.02 o 
   0   8   2      206.06      258.97     74.56 o 
   1   8   2      129.51      151.70     22.18 o 
   2   8   2      280.50      322.77     45.63 o 
   3   8   2      245.17      297.74     36.70 o 
   4   8   2      124.39      129.03     28.84 o 
  -7   9   2        1.26      -18.22     27.01 o 
  -6   9   2       27.96       54.05     21.29 o 
  -5   9   2      321.54      317.93     40.33 o 
  -4   9   2      595.58      637.34     89.80 o 
  -3   9   2     1105.05     1122.67    195.02 o 
  -2   9   2      146.14      171.75     29.42 o 
  -1   9   2      126.30      140.94     27.79 o 
   0   9   2       79.78      139.51     28.88 o 
   1   9   2       75.94       95.69     27.67 o 
   2   9   2       22.95       41.37     31.23 o 
   3   9   2       12.40       31.58     31.77 o 
  -5  10   2      184.81      174.03     23.70 o 
  -4  10   2        5.50       22.09     20.16 o 
  -3  10   2      706.47      784.15    212.22 o 
  -2  10   2       81.28       80.71     25.01 o 
  -1  10   2      890.46     1431.25     56.24 o 
   0  10   2      161.23      246.02     28.77 o 
   1  10   2      312.74      382.02     39.44 o 
   2  10   2      312.25      363.09     41.35 o 
  -3  11   2        8.88       19.19     27.34 o 
  -2  11   2       94.50      120.64     37.89 o 
  -1  11   2       66.65       86.80     65.68 o 
  -2 -12   3      118.05      138.99     33.16 o 
  -1 -12   3      698.74      663.99     39.86 o 
   0 -12   3      206.60      255.83     38.19 o 
   2 -12   3      632.19      570.72    191.76 o 
   3 -12   3        4.13      -17.41     26.85 o 
   4 -12   3      473.17      532.00    100.45 o 
  -4 -11   3      707.77      535.20     35.72 o 
  -3 -11   3        2.37       32.37     37.49 o 
  -2 -11   3      231.99      231.50     37.63 o 
  -1 -11   3      213.28      226.06     35.77 o 
   0 -11   3        7.76        8.65     31.30 o 
   1 -11   3      555.82      443.79    129.31 o 
   2 -11   3      225.47      201.16     39.97 o 
   3 -11   3       24.35       42.52     23.01 o 
   4 -11   3     1137.49     1180.68    211.59 o 
   5 -11   3       74.11       66.75     28.72 o 
  -5 -10   3       96.64       72.10     45.40 o 
  -4 -10   3     1002.53      761.53     42.79 o 
  -3 -10   3      244.63      188.20     34.79 o 
  -2 -10   3     1021.10      757.49     33.82 o 
  -1 -10   3      564.82      432.35     32.70 o 
   0 -10   3       13.65       -1.44     28.98 o 
   1 -10   3      399.13      377.96     74.67 o 
   2 -10   3        8.41       11.67     20.48 o 
   3 -10   3      160.08      169.50     50.49 o 
   4 -10   3     1282.71     1277.80    276.58 o 
   5 -10   3      188.06      242.23     46.15 o 
   6 -10   3     1392.36     1391.76    235.95 o 
  -6  -9   3        1.05       46.00     40.75 o 
  -5  -9   3      139.29      146.89     39.12 o 
  -4  -9   3      655.23      475.42     34.00 o 
  -3  -9   3       15.31       45.77     22.00 o 
  -2  -9   3     1967.64     1318.08     34.05 o 
  -1  -9   3      156.13      125.17     21.58 o 
   0  -9   3      218.82      185.59     27.16 o 
   1  -9   3     1616.59     1437.85    321.19 o 
   2  -9   3      115.07      142.58     18.52 o 
   3  -9   3      694.36      727.30    148.46 o 
   4  -9   3      322.12      317.25     50.97 o 
   5  -9   3        1.04       23.94     18.25 o 
   6  -9   3     1446.53     1400.20    237.79 o 
   7  -9   3        0.94       23.15     23.21 o 
  -7  -8   3      410.09      307.75     98.22 o 
  -6  -8   3       64.44       39.30     28.28 o 
  -5  -8   3      507.98      397.00     32.89 o 
  -4  -8   3       10.68       14.88     31.21 o 
  -3  -8   3      182.05      146.75     20.65 o 
  -2  -8   3      101.22       97.68     25.30 o 
  -1  -8   3      229.30      120.52     27.86 o 
   0  -8   3       24.14       47.18     17.78 o 
   1  -8   3     2389.71     1946.45    473.95 o 
   2  -8   3      277.68      274.30     97.35 o 
   3  -8   3     4582.43     4801.94    932.41 o 
   4  -8   3      145.16      175.65     32.36 o 
   5  -8   3      442.09      433.46     61.07 o 
   6  -8   3       84.60       93.39     20.96 o 
   7  -8   3        4.95      -35.83     35.83 o 
  -7  -7   3      582.29      668.37     60.56 o 
  -6  -7   3       52.68       65.21     49.91 o 
  -5  -7   3     2499.53     2815.61     84.84 o 
  -4  -7   3       24.72       26.42     26.42 o 
  -3  -7   3      640.37      477.10     29.16 o 
  -2  -7   3      112.33       75.40     27.86 o 
  -1  -7   3       33.23       19.12     19.40 o 
   0  -7   3        5.44       11.70     13.94 o 
   1  -7   3     2711.14     2496.74    642.07 o 
   2  -7   3      291.41      313.39     52.69 o 
   3  -7   3    10468.62    10846.42   2221.10 o 
   4  -7   3      129.02      131.33     15.84 o 
   5  -7   3     3331.35     3383.60    501.76 o 
   6  -7   3        0.43        8.60     31.45 o 
   7  -7   3       47.44      -12.53     38.50 o 
   8  -7   3        0.44       12.72     22.55 o 
  -8  -6   3      263.02      317.17     37.10 o 
  -7  -6   3      169.73      195.74     30.05 o 
  -6  -6   3       38.58       39.51     27.20 o 
  -5  -6   3     1467.90     1822.57     35.72 o 
  -4  -6   3      168.09      164.70     33.22 o 
  -3  -6   3     1163.41      847.87     29.58 o 
  -2  -6   3     2460.14     1554.14     25.12 o 
  -1  -6   3       24.52       19.12     17.02 o 
   0  -6   3     8203.79     6345.72   2266.87 o 
   1  -6   3       58.80       50.82     16.35 o 
   2  -6   3     1236.68     1370.61    258.13 o 
   3  -6   3     3238.91     3398.18    566.19 o 
   4  -6   3       17.92       14.91     17.37 o 
   5  -6   3     2341.17     2159.77    348.56 o 
   6  -6   3      318.81      316.23     21.15 o 
   7  -6   3       32.67       16.01     26.79 o 
   8  -6   3      764.39      677.37     37.56 o 
  -8  -5   3     1554.68     1584.35     51.51 o 
  -7  -5   3        0.82       12.04     26.35 o 
  -6  -5   3      874.78      972.06     30.82 o 
  -5  -5   3        0.24        2.32     25.98 o 
  -4  -5   3       79.28       90.28     26.20 o 
  -3  -5   3       27.32       23.02     25.88 o 
  -2  -5   3     5790.53     4350.73   2129.32 o 
  -1  -5   3       63.23       42.14     16.75 o 
   0  -5   3    30337.27    18937.66   2506.06 o 
   1  -5   3       22.27       33.95     14.38 o 
   2  -5   3    14681.18    15280.60   2980.33 o 
   3  -5   3      203.67      201.99     29.78 o 
   4  -5   3      350.59      444.89     18.82 o 
   5  -5   3      438.42      469.17     22.68 o 
   6  -5   3      109.99      107.09     16.41 o 
   7  -5   3       88.25       33.50     24.62 o 
   8  -5   3      953.25      833.47     26.21 o 
  -9  -4   3        1.10        1.31     37.10 o 
  -8  -4   3      929.74      950.01     43.56 o 
  -7  -4   3       25.32       33.77     24.30 o 
  -6  -4   3      948.98     1174.53     27.82 o 
  -5  -4   3     1131.92     1332.00     26.91 o 
  -4  -4   3      109.73      129.05     21.84 o 
  -3  -4   3     6356.11     7592.27    502.10 o 
  -2  -4   3       17.70       28.85     22.92 o 
  -1  -4   3     2664.39     2230.04    434.15 o 
   0  -4   3    10302.08     6255.65    631.41 o 
   1  -4   3       97.38       96.97     17.49 o 
   2  -4   3    10742.72    11146.33   1830.55 o 
   3  -4   3      874.67      961.15     21.95 o 
   4  -4   3       97.75      117.00     20.72 o 
   5  -4   3     1758.36     1962.72     27.37 o 
   6  -4   3      345.69      367.48     22.55 o 
   7  -4   3      500.06      473.45     23.94 o 
   8  -4   3      103.38       99.54     30.82 o 
  -9  -3   3      127.07      109.48     26.12 o 
  -8  -3   3      157.78      145.83     25.37 o 
  -7  -3   3       39.08       -4.45     72.61 o 
  -6  -3   3      325.98      366.72     19.99 o 
  -5  -3   3     1474.81     1916.35     28.51 o 
  -4  -3   3        1.25       10.69     20.81 o 
  -3  -3   3    21072.12    26649.31   1105.88 o 
  -2  -3   3      341.90      376.52     21.41 o 
  -1  -3   3    21371.32    15562.13   3574.43 o 
   0  -3   3      445.59      425.83    102.97 o 
   1  -3   3      641.57      688.37    123.22 o 
   2  -3   3     3313.99     4037.34     31.29 o 
   3  -3   3       93.98      108.92     20.11 o 
   4  -3   3      457.47      560.15     20.52 o 
   5  -3   3     3003.30     3210.38     28.91 o 
   6  -3   3       70.79       88.28     18.84 o 
   7  -3   3     1938.21     1839.39     27.19 o 
   8  -3   3        3.58        7.99     25.18 o 
  -9  -2   3      507.24      516.18     30.80 o 
  -8  -2   3        5.26       40.33     21.27 o 
  -7  -2   3       28.82      -24.66     28.63 o 
  -6  -2   3      195.34      271.23     34.26 o 
  -5  -2   3        9.18       39.25     16.54 o 
  -4  -2   3        1.18       13.63     20.39 o 
  -3  -2   3    11088.12    14077.50    669.16 o 
  -2  -2   3      575.49      638.85     22.65 o 
  -1  -2   3    22536.12    18419.12   1190.93 o 
   0  -2   3       24.78       32.75     27.16 o 
   1  -2   3      253.95      231.39     37.03 o 
   2  -2   3       97.64      162.01     19.57 o 
   3  -2   3     1947.31     2167.11     25.87 o 
   4  -2   3       13.64       24.72     21.47 o 
   5  -2   3      182.89      193.03     21.54 o 
   6  -2   3        0.03       -3.93     18.50 o 
   7  -2   3     1455.42     1447.71     27.46 o 
   8  -2   3        0.82       42.44     24.33 o 
  -9  -1   3      283.65      300.52     29.66 o 
  -8  -1   3       94.02       97.28     25.00 o 
  -7  -1   3       12.72        7.35     38.14 o 
  -6  -1   3     3806.36     4149.29     85.63 o 
  -5  -1   3       81.55       97.20     27.40 o 
  -4  -1   3     4571.42     5415.95    196.50 o 
  -3  -1   3     3441.94     4478.63     32.45 o 
  -2  -1   3      147.43      170.30     19.90 o 
  -1  -1   3    23607.73    22393.30     72.45 o 
   0  -1   3      469.97      156.71    172.64 o 
   1  -1   3     7818.25     8091.98     55.91 o 
   2  -1   3     3190.59     3782.53     49.19 o 
   3  -1   3       13.89       18.65     16.16 o 
   4  -1   3     3533.24     3910.53     29.31 o 
   5  -1   3      141.51      153.97     21.07 o 
   6  -1   3      173.59      177.46     34.65 o 
   7  -1   3     1350.22     1218.29     25.25 o 
   8  -1   3       25.03        0.78     28.02 o 
  -9   0   3       46.27       28.33     28.40 o 
  -8   0   3        3.85      -10.51     20.86 o 
  -7   0   3      228.29      226.05     19.63 o 
  -6   0   3     4063.28     4506.43     48.07 o 
  -5   0   3      596.48      663.33     18.55 o 
  -4   0   3    13756.92    16394.55     51.21 o 
  -3   0   3     1669.34     2049.10     24.47 o 
  -2   0   3     1200.94     1549.32     37.35 o 
  -1   0   3     5621.11     5725.31    150.52 o 
   0   0   3     1832.13     1401.11     34.89 o 
   1   0   3     4992.60     4193.56     46.14 o 
   2   0   3     1143.78     1324.31     33.77 o 
   3   0   3      813.87      861.12     17.93 o 
   4   0   3     6308.85     7032.01    108.10 o 
   5   0   3      149.44      142.02     22.93 o 
   6   0   3     1062.50     1026.11     22.33 o 
   7   0   3      257.41      237.69     24.75 o 
   8   0   3       18.90       21.68     29.11 o 
  -9   1   3      250.87      259.63     28.57 o 
  -8   1   3       63.98       55.96     25.20 o 
  -7   1   3      338.21      334.27     19.51 o 
  -6   1   3     1028.26     1166.68     25.91 o 
  -5   1   3      252.38      256.70     15.42 o 
  -4   1   3    11694.28    13579.21     44.34 o 
  -3   1   3      727.50      857.40     24.12 o 
  -2   1   3     6352.23     7184.77     50.45 o 
  -1   1   3      489.06      518.92     19.41 o 
   0   1   3      293.55      279.77     18.27 o 
   1   1   3     1776.62     1203.42     35.26 o 
   2   1   3      193.41      199.87     26.61 o 
   3   1   3       71.01       54.10     26.70 o 
   4   1   3     5572.33     5936.10    212.01 o 
   5   1   3       64.74       73.68     18.23 o 
   6   1   3     2743.78     2794.26     86.63 o 
   7   1   3        5.41        3.57     25.95 o 
   8   1   3       80.44       64.57     31.30 o 
  -9   2   3      877.94      780.33     32.34 o 
  -8   2   3      310.46      271.54     25.58 o 
  -7   2   3     3756.84     3732.35     29.38 o 
  -6   2   3     1246.06     1305.46     34.07 o 
  -5   2   3      626.42      676.68     17.10 o 
  -4   2   3     7694.42     9105.88     69.98 o 
  -3   2   3      719.42      821.23     19.95 o 
  -2   2   3    12326.01    14403.48     80.42 o 
  -1   2   3     1005.21      848.98    117.18 o 
   0   2   3     2947.60     2518.93    211.29 o 
   1   2   3     9171.47     6064.42    382.53 o 
   2   2   3      443.14      497.52     29.26 o 
   3   2   3     2172.72     2451.54     38.10 o 
   4   2   3     1691.37     1944.07     38.70 o 
   5   2   3       87.65      115.50     30.09 o 
   6   2   3     1452.99     1572.19     42.98 o 
   7   2   3       58.93       59.26     36.75 o 
   8   2   3      144.53       77.31     44.89 o 
  -9   3   3      382.35      310.38     33.56 o 
  -8   3   3       20.74       -6.58     20.51 o 
  -7   3   3     4337.66     4274.58     96.96 o 
  -6   3   3       14.45       16.49     17.37 o 
  -5   3   3     3838.10     4340.01     30.72 o 
  -4   3   3      191.77      245.05     20.58 o 
  -3   3   3       44.20       50.61     16.25 o 
  -2   3   3      436.02      389.52     57.55 o 
  -1   3   3       97.53      141.20     21.80 o 
   0   3   3       70.59       58.57     14.45 o 
   1   3   3     8392.20     5839.91    727.00 o 
   2   3   3        3.39       14.99     13.08 o 
   3   3   3     6104.27     6890.88     52.89 o 
   4   3   3        0.23      -11.44     31.07 o 
   5   3   3      144.34      149.68     35.63 o 
   6   3   3        8.22       -7.02     34.19 o 
   7   3   3       31.73      -15.95     43.58 o 
  -9   4   3       40.99       79.10     31.21 o 
  -8   4   3       57.31       84.53     25.07 o 
  -7   4   3     1495.32     1505.04     53.07 o 
  -6   4   3      200.41      225.84     21.48 o 
  -5   4   3     3627.23     3841.98    147.31 o 
  -4   4   3      294.02      347.18     22.22 o 
  -3   4   3      388.93      419.54     48.76 o 
  -2   4   3     4412.70     4559.92    737.43 o 
  -1   4   3       76.73       65.06     15.35 o 
   0   4   3     1562.72     1676.20    203.43 o 
   1   4   3     1509.30     1139.65    125.10 o 
   2   4   3      151.00      119.67     15.94 o 
   3   4   3     3527.51     2859.90    671.67 o 
   4   4   3      167.37      194.64     22.11 o 
   5   4   3      436.89      539.38     39.07 o 
   6   4   3       12.48       29.72     39.86 o 
   7   4   3        9.27       73.26     47.63 o 
  -9   5   3      175.14      159.18     31.90 o 
  -8   5   3       98.83      114.97     29.26 o 
  -7   5   3      402.01      339.32     20.94 o 
  -6   5   3     1027.04     1115.88     25.12 o 
  -5   5   3     1279.26     1355.90     23.89 o 
  -4   5   3     1115.32     1124.22    158.23 o 
  -3   5   3     1399.94     1387.76    232.01 o 
  -2   5   3     1139.91     1140.13    184.68 o 
  -1   5   3      304.76      278.20     43.31 o 
   0   5   3     2216.15     2399.47    351.45 o 
   1   5   3      191.51      180.97     40.19 o 
   2   5   3       74.85       68.97     17.30 o 
   3   5   3      525.87      533.21     67.40 o 
   4   5   3      582.20      541.20     88.62 o 
   5   5   3      197.14      182.86     59.31 o 
   6   5   3        0.01        5.80     30.58 o 
  -8   6   3     2163.47     1806.40     55.72 o 
  -7   6   3       27.67       28.34     20.56 o 
  -6   6   3     1078.34      948.80    138.43 o 
  -5   6   3       50.44       33.41     18.02 o 
  -4   6   3      373.34      352.47     77.65 o 
  -3   6   3       91.64      105.50     17.15 o 
  -2   6   3     4105.56     4193.52    675.32 o 
  -1   6   3     1122.55     1111.64    167.66 o 
   0   6   3     9401.88    11140.37   2597.55 o 
   1   6   3      712.18      688.85     86.50 o 
   2   6   3     2668.07     2516.57    254.08 o 
   3   6   3       98.66      106.08     31.03 o 
   4   6   3       52.85       50.08     20.52 o 
   5   6   3       22.79       44.67     24.49 o 
   6   6   3       45.05       66.89     36.13 o 
  -8   7   3      522.77      414.76     44.99 o 
  -7   7   3       90.17      119.73     22.86 o 
  -6   7   3      621.34      576.96     78.63 o 
  -5   7   3      529.95      548.28     77.95 o 
  -4   7   3       59.79       50.74     16.72 o 
  -3   7   3     1182.39     1236.64    200.71 o 
  -2   7   3      129.21      166.30     29.51 o 
  -1   7   3        6.28       27.42     22.21 o 
   0   7   3     1276.24     1699.29    337.58 o 
   1   7   3      327.13      349.32     34.07 o 
   2   7   3      842.00      885.42    114.06 o 
   3   7   3       14.23       20.28     22.98 o 
   4   7   3       13.94       23.47     25.21 o 
   5   7   3      184.80      211.02     30.19 o 
  -7   8   3        9.75       -4.44     28.47 o 
  -6   8   3      182.80      155.19     29.01 o 
  -5   8   3      523.34      595.15     65.22 o 
  -4   8   3      406.51      413.23     81.47 o 
  -3   8   3     3008.42     3350.76    568.09 o 
  -2   8   3      195.06      210.84     41.95 o 
  -1   8   3     1103.16     1269.51    356.74 o 
   0   8   3      126.29      172.29     36.98 o 
   1   8   3       10.18        3.82     22.04 o 
   2   8   3      172.24      179.77     36.09 o 
   3   8   3        4.29        6.01     27.16 o 
   4   8   3       77.08       77.64     30.10 o 
  -6   9   3       26.93       29.38     24.66 o 
  -5   9   3      152.09      164.60     29.03 o 
  -4   9   3      192.91      201.43     21.77 o 
  -3   9   3     1213.34     1318.86    164.08 o 
  -2   9   3      506.03      577.05    130.91 o 
  -1   9   3     1183.58     1690.75     52.47 o 
   0   9   3       51.24       74.30     29.88 o 
   1   9   3       45.86       51.14     25.81 o 
   2   9   3        5.62       15.94     28.62 o 
   3   9   3       10.16       41.49     34.22 o 
  -5  10   3        3.88       41.84     23.01 o 
  -4  10   3      491.25      482.84     71.01 o 
  -3  10   3       23.66       18.40     34.68 o 
  -2  10   3        5.59       13.85     26.36 o 
  -1  10   3      173.59      256.11     53.26 o 
   0  10   3       16.55       12.25     41.53 o 
   1  10   3       77.75       86.30     27.69 o 
  -3 -12   4      104.82      172.06     46.93 o 
  -2 -12   4      154.47      162.52     30.23 o 
  -1 -12   4       58.79       22.33     30.05 o 
   0 -12   4       55.29       58.24     36.37 o 
   2 -12   4      188.41      221.80     38.82 o 
   3 -12   4       65.31       74.98     25.98 o 
   4 -12   4      340.74      345.52     75.59 o 
  -4 -11   4      622.58      481.19     41.12 o 
  -3 -11   4       10.92       57.21     37.54 o 
  -2 -11   4     1103.42      935.27     38.19 o 
  -1 -11   4       37.84       36.89     24.09 o 
   0 -11   4       90.56       72.66     34.14 o 
   1 -11   4      922.37      955.11    280.71 o 
   2 -11   4        4.08       47.80     28.21 o 
   3 -11   4      858.85     1020.55    192.77 o 
   4 -11   4      323.67      340.82     52.47 o 
   5 -11   4       36.71       55.51     24.24 o 
  -5 -10   4        4.50       27.26     31.35 o 
  -4 -10   4      314.48      241.83     33.91 o 
  -3 -10   4        1.47       16.88     32.93 o 
  -2 -10   4     2222.45     1720.85     36.28 o 
  -1 -10   4       28.34       11.35     21.58 o 
   0 -10   4      694.83      562.22     24.37 o 
   1 -10   4       17.42       13.85     18.69 o 
   2 -10   4       90.71      131.60     22.24 o 
   3 -10   4       10.35       -2.20     24.79 o 
   4 -10   4       48.32       57.03     20.61 o 
   5 -10   4        1.00        6.63     20.44 o 
   6 -10   4      985.01      837.89    150.43 o 
  -6  -9   4        5.60       54.00     39.12 o 
  -5  -9   4     1115.26      844.14     28.89 o 
  -4  -9   4      135.15       88.52     32.79 o 
  -3  -9   4      422.46      282.11     23.44 o 
  -2  -9   4     2797.15     1877.51     34.33 o 
  -1  -9   4      120.06      104.10     28.75 o 
   0  -9   4     3229.76     3110.33    746.71 o 
   1  -9   4     1133.82     1011.19    256.24 o 
   2  -9   4      151.00      161.78     55.91 o 
   3  -9   4     1858.87     2029.68    389.40 o 
   4  -9   4       11.37        6.64     19.50 o 
   5  -9   4      421.58      457.99     70.27 o 
   6  -9   4      762.08      663.83     86.39 o 
   7  -9   4       23.43       -9.06     21.20 o 
  -7  -8   4      228.39      196.26     31.38 o 
  -6  -8   4       74.19       87.82     36.79 o 
  -5  -8   4     2036.73     1556.93     35.30 o 
  -4  -8   4      156.52      152.29     28.79 o 
  -3  -8   4      961.86      655.53     22.42 o 
  -2  -8   4        9.50      -15.21     27.82 o 
  -1  -8   4      242.84      188.99     27.21 o 
   0  -8   4      337.98      390.58    161.89 o 
   1  -8   4        6.88        7.93     14.52 o 
   2  -8   4        0.17       25.38     20.28 o 
   3  -8   4     2578.72     2690.57    470.36 o 
   4  -8   4      299.22      329.56     55.56 o 
   5  -8   4     1468.15     1450.90    202.87 o 
   6  -8   4        8.82       26.73     22.29 o 
   7  -8   4       10.28        3.85     20.96 o 
  -7  -7   4       18.11       15.57     35.14 o 
  -6  -7   4      103.20      130.45     33.54 o 
  -5  -7   4     2055.56     2285.00    174.27 o 
  -4  -7   4       48.58       24.79     28.00 o 
  -3  -7   4     3315.87     2174.88     34.05 o 
  -2  -7   4      557.53      365.37     27.63 o 
  -1  -7   4        4.92       -4.47     25.72 o 
   0  -7   4     1214.82     1291.22    367.64 o 
   1  -7   4      238.23      198.62     43.71 o 
   2  -7   4      342.65      398.61     71.32 o 
   3  -7   4     2244.45     2451.57    400.57 o 
   4  -7   4       19.30       23.83     15.24 o 
   5  -7   4     4131.77     4014.53    532.88 o 
   6  -7   4        5.16      -20.21     20.21 o 
   7  -7   4      505.34      422.36     53.54 o 
  -8  -6   4      704.18      768.64     35.81 o 
  -7  -6   4        9.65      -40.80     44.49 o 
  -6  -6   4      481.70      523.42     30.95 o 
  -5  -6   4     1003.66     1204.80     72.38 o 
  -4  -6   4      249.74      343.54     35.72 o 
  -3  -6   4     3775.38     3141.54   1236.80 o 
  -2  -6   4       58.97       60.69     21.09 o 
  -1  -6   4      684.90      614.28    153.95 o 
   0  -6   4     2780.73     2666.66    769.76 o 
   1  -6   4      367.87      261.63     46.26 o 
   2  -6   4     2459.86     2528.18    459.98 o 
   3  -6   4      141.38      174.26     27.48 o 
   4  -6   4        9.76       -2.44     15.29 o 
   5  -6   4     2072.81     2124.00    264.26 o 
   6  -6   4      162.60      171.49     21.58 o 
   7  -6   4      635.21      601.91     34.54 o 
   8  -6   4       23.05       14.45     30.32 o 
  -8  -5   4      889.04      961.48     33.54 o 
  -7  -5   4       29.02       38.38     26.26 o 
  -6  -5   4     2107.03     2499.48     32.79 o 
  -5  -5   4       16.82       22.73     23.07 o 
  -4  -5   4        5.68       -4.09     25.36 o 
  -3  -5   4        8.11       22.00     24.16 o 
  -2  -5   4      366.30      293.14    107.82 o 
  -1  -5   4       53.99       49.22     16.05 o 
   0  -5   4     5289.00     3953.52    317.74 o 
   1  -5   4        3.97        9.20     12.38 o 
   2  -5   4    14369.20    14624.97   2494.22 o 
   3  -5   4        0.54        0.72     14.05 o 
   4  -5   4     2251.39     2294.13    263.82 o 
   5  -5   4      229.75      228.79     21.51 o 
   6  -5   4       21.11       45.72     22.64 o 
   7  -5   4      201.81      171.29     26.24 o 
   8  -5   4       55.81       54.93     29.46 o 
  -9  -4   4       37.04       51.69     33.51 o 
  -8  -4   4      551.06      577.72     28.70 o 
  -7  -4   4      252.69      269.76     27.17 o 
  -6  -4   4     3397.51     3951.11     34.17 o 
  -5  -4   4      471.64      479.67     23.43 o 
  -4  -4   4     1344.03     1632.87     72.00 o 
  -3  -4   4      216.61      301.40     25.07 o 
  -2  -4   4      187.47      174.85     37.05 o 
  -1  -4   4      557.22      325.42     42.26 o 
   0  -4   4     1814.30     1881.76    379.12 o 
   1  -4   4      530.73      514.89    158.92 o 
   2  -4   4    14298.83    14759.00   2052.13 o 
   3  -4   4     1135.71     1329.97     24.35 o 
   4  -4   4     5596.68     6290.49     33.05 o 
   5  -4   4       48.61       23.60     21.67 o 
   6  -4   4       24.20       25.02     19.02 o 
   7  -4   4       20.89        3.45     18.47 o 
   8  -4   4        8.69      -11.37     30.32 o 
  -9  -3   4      557.53      529.91     31.38 o 
  -8  -3   4      200.27      176.29     25.23 o 
  -7  -3   4        3.38       -7.88     24.19 o 
  -6  -3   4     1546.43     1756.29     40.82 o 
  -5  -3   4      512.15      541.08     19.74 o 
  -4  -3   4     2485.32     2953.65     89.49 o 
  -3  -3   4     2567.16     3158.39    165.80 o 
  -2  -3   4      710.72      780.05     54.35 o 
  -1  -3   4    17331.60    10871.81    144.03 o 
   0  -3   4      886.47     1157.23     33.12 o 
   1  -3   4     4599.92     4354.47   1232.01 o 
   2  -3   4     5282.94     5552.09    695.57 o 
   3  -3   4       75.85       88.49     34.82 o 
   4  -3   4     4177.90     4547.93    135.57 o 
   5  -3   4      116.24      135.74     20.79 o 
   6  -3   4      318.44      322.38     17.40 o 
   7  -3   4     1097.75     1058.59     23.99 o 
   8  -3   4        2.43      -17.02     25.38 o 
  -9  -2   4     1741.82     1615.21     33.34 o 
  -8  -2   4       16.95        7.16     25.32 o 
  -7  -2   4     1443.51     1508.25     24.17 o 
  -6  -2   4       55.35       42.89     22.96 o 
  -5  -2   4       58.51       53.42     17.02 o 
  -4  -2   4      116.53      140.92     16.82 o 
  -3  -2   4     3933.83     4938.89     92.59 o 
  -2  -2   4      231.98      213.22     21.21 o 
  -1  -2   4    36852.17    22910.98  12669.54 o 
   0  -2   4      992.45      667.95     39.72 o 
   1  -2   4    23589.72    21074.41   3604.75 o 
   2  -2   4      357.44      397.28     22.05 o 
   3  -2   4      534.12      663.83     43.82 o 
   4  -2   4      133.40      146.50     20.75 o 
   5  -2   4       13.71        6.44     38.19 o 
   6  -2   4       36.62       34.85     16.77 o 
   7  -2   4      754.27      747.29     61.07 o 
   8  -2   4        4.57       56.01     30.90 o 
  -9  -1   4      655.53      638.15     33.44 o 
  -8  -1   4      121.58      117.25     40.14 o 
  -7  -1   4      936.53     1015.52     24.80 o 
  -6  -1   4      699.69      802.95     21.16 o 
  -5  -1   4       22.00       54.70     16.86 o 
  -4  -1   4     7732.08     8590.89     37.59 o 
  -3  -1   4      159.38      179.45     17.48 o 
  -2  -1   4     3737.54     4092.56     32.82 o 
  -1  -1   4     4897.32     3935.91     91.82 o 
   0  -1   4      174.70       12.00     18.98 o 
   1  -1   4    10091.35     8641.97     52.47 o 
   2  -1   4       23.41       39.35     27.54 o 
   3  -1   4      429.18      447.25     17.02 o 
   4  -1   4     1673.88     1805.27     24.41 o 
   5  -1   4      276.20      309.13     18.67 o 
   6  -1   4      760.46      787.51     26.95 o 
   7  -1   4       47.26       76.19     25.29 o 
   8  -1   4       18.55       -0.19     47.26 o 
  -9   0   4       10.98       15.42     26.52 o 
  -8   0   4       10.40       42.90     25.40 o 
  -7   0   4       39.56       23.97     22.85 o 
  -6   0   4      710.85      793.02     24.01 o 
  -5   0   4       11.87       11.41     16.96 o 
  -4   0   4    15211.90    17026.00    868.31 o 
  -3   0   4       46.33       66.75     20.65 o 
  -2   0   4    18198.34    20046.29    472.59 o 
  -1   0   4       49.99       34.03     19.35 o 
   0   0   4      206.31      230.71     27.68 o 
   1   0   4     1289.70      948.43     21.87 o 
   2   0   4      302.07      324.48     27.49 o 
   3   0   4      582.15      612.22     30.00 o 
   4   0   4     1356.02     1442.32     34.28 o 
   5   0   4       10.60       18.83     21.45 o 
   6   0   4     1743.71     1731.82     63.24 o 
   7   0   4       32.93       64.97     23.01 o 
   8   0   4      105.41      162.15     47.77 o 
  -9   1   4        0.11       15.65     23.22 o 
  -8   1   4       50.82       57.48     20.81 o 
  -7   1   4      280.49      274.37     24.89 o 
  -6   1   4      376.61      407.94     29.56 o 
  -5   1   4        0.77        6.75     21.01 o 
  -4   1   4     1881.03     2145.18     30.16 o 
  -3   1   4     1713.42     1858.95     36.10 o 
  -2   1   4     7977.66     8221.33     61.38 o 
  -1   1   4     1058.05      963.75     61.22 o 
   0   1   4       12.68        1.63     27.44 o 
   1   1   4       20.07        3.13     17.93 o 
   2   1   4     3003.56     2659.88     32.09 o 
   3   1   4       43.70       38.47     26.28 o 
   4   1   4       39.19       52.42     31.91 o 
   5   1   4       36.75       76.05     32.89 o 
   6   1   4      818.42      931.22     36.37 o 
   7   1   4       53.13       75.03     41.77 o 
  -9   2   4        8.53        2.69     30.67 o 
  -8   2   4      292.84      240.38     21.60 o 
  -7   2   4     2040.74     1963.94     26.22 o 
  -6   2   4      164.81      146.12     24.54 o 
  -5   2   4     3313.27     3573.29     37.77 o 
  -4   2   4     2157.83     2598.90     58.75 o 
  -3   2   4      119.78      164.91     30.44 o 
  -2   2   4    10960.42    12798.28     93.63 o 
  -1   2   4     1522.02     1359.45    159.35 o 
   0   2   4     7777.47     7318.01    146.74 o 
   1   2   4      521.31      291.65     39.33 o 
   2   2   4      789.77      604.96     42.58 o 
   3   2   4     1933.29     2156.97     37.03 o 
   4   2   4      381.37      414.72     24.28 o 
   5   2   4       62.14       75.12     34.61 o 
   6   2   4      992.35      975.41     31.68 o 
   7   2   4      110.09       82.98     40.37 o 
  -9   3   4        4.12       27.85     37.70 o 
  -8   3   4      227.11      160.49     23.83 o 
  -7   3   4     1372.01     1425.32     62.49 o 
  -6   3   4     1123.15     1113.96     20.57 o 
  -5   3   4     6633.90     7525.80    116.54 o 
  -4   3   4     1615.57     1863.57     22.56 o 
  -3   3   4     1404.10     1649.16     21.40 o 
  -2   3   4     1783.31     1757.38    225.31 o 
  -1   3   4      616.32      424.85     58.67 o 
   0   3   4     1835.82     1739.05     91.01 o 
   1   3   4      266.40      213.86     26.44 o 
   2   3   4      971.29      734.24     32.43 o 
   3   3   4     3826.34     3482.91    516.85 o 
   4   3   4      336.16      373.28     31.82 o 
   5   3   4     1185.29     1301.99     31.77 o 
   6   3   4      173.35      194.71     37.40 o 
   7   3   4        3.19        2.37     42.28 o 
  -9   4   4        6.55       48.55     31.67 o 
  -8   4   4      555.86      430.70     23.11 o 
  -7   4   4      209.38       95.17     24.29 o 
  -6   4   4        9.38       21.50     18.87 o 
  -5   4   4     3845.34     4373.67     45.93 o 
  -4   4   4      257.81      307.34     19.59 o 
  -3   4   4     4173.58     4217.25    501.23 o 
  -2   4   4      585.39      541.12     63.16 o 
  -1   4   4      168.61      151.24     29.08 o 
   0   4   4     2181.92     2274.84    311.02 o 
   1   4   4       95.19       88.92     19.11 o 
   2   4   4      296.04      235.28     19.22 o 
   3   4   4     1990.03     1718.70    164.33 o 
   4   4   4       22.67       38.83     18.73 o 
   5   4   4     1451.12     1450.96    268.37 o 
   6   4   4        1.04       14.93     28.86 o 
  -9   5   4      268.49      229.50     35.44 o 
  -8   5   4      816.63      771.92     45.07 o 
  -7   5   4      446.86      439.55     24.61 o 
  -6   5   4       33.63       18.40     19.95 o 
  -5   5   4     1496.01     1549.54    201.51 o 
  -4   5   4     1444.82     1481.91    197.20 o 
  -3   5   4     3126.78     3385.70    457.00 o 
  -2   5   4      226.46      251.95     44.61 o 
  -1   5   4     1740.75     1538.68    352.91 o 
   0   5   4     1271.08     1498.68    197.85 o 
   1   5   4      458.94      423.89     41.54 o 
   2   5   4      445.77      408.54     34.46 o 
   3   5   4      527.54      516.12     46.56 o 
   4   5   4      182.12      177.83     23.38 o 
   5   5   4      473.41      467.97     82.18 o 
   6   5   4      150.15       89.86     42.34 o 
  -8   6   4     1224.02     1078.90     96.19 o 
  -7   6   4       90.42       96.92     21.62 o 
  -6   6   4     1696.84     1625.91    213.34 o 
  -5   6   4       38.21       34.86     18.89 o 
  -4   6   4       56.75       63.70     17.96 o 
  -3   6   4      190.99      261.84     49.88 o 
  -2   6   4       20.01       25.48     14.91 o 
  -1   6   4        4.84        6.39     15.58 o 
   0   6   4     2276.28     2847.65    448.05 o 
   1   6   4      141.11      137.03     21.36 o 
   2   6   4     2945.29     2878.08    223.42 o 
   3   6   4       47.84       70.61     21.19 o 
   4   6   4      357.43      366.08     40.74 o 
   5   6   4        8.35       22.29     26.42 o 
  -7   7   4      252.82      273.69     49.60 o 
  -6   7   4     1308.10     1215.05    147.46 o 
  -5   7   4       42.19       51.15     15.08 o 
  -4   7   4      635.28      603.16     92.46 o 
  -3   7   4      497.96      524.77     71.32 o 
  -2   7   4       29.90       33.97     17.94 o 
  -1   7   4      181.94      250.48     49.17 o 
   0   7   4      251.08      348.89     40.84 o 
   1   7   4      235.65      266.39     20.63 o 
   2   7   4      800.80      850.68     73.40 o 
   3   7   4      211.47      229.90     22.84 o 
   4   7   4      208.54      227.18     26.56 o 
  -7   8   4       34.26       36.63     22.64 o 
  -6   8   4       59.88       79.20     24.57 o 
  -5   8   4      127.24      146.46     18.88 o 
  -4   8   4      234.67      236.56     33.27 o 
  -3   8   4      367.48      463.35     68.76 o 
  -2   8   4      147.07      169.51     27.93 o 
  -1   8   4     1051.90     1551.40     45.77 o 
   0   8   4       33.27       79.35     43.54 o 
   1   8   4       35.80       53.77     22.25 o 
   2   8   4       50.40       60.56     25.95 o 
   3   8   4       79.88      108.50     28.51 o 
  -6   9   4        3.55       37.38     41.33 o 
  -5   9   4       73.65       98.30     23.76 o 
  -4   9   4       66.40       83.14     22.62 o 
  -3   9   4      392.76      470.47     93.79 o 
  -2   9   4      565.48      683.49    149.78 o 
  -1   9   4     1380.79     2079.10     56.56 o 
   0   9   4      444.59      742.60     46.24 o 
   1   9   4      627.87      804.85     52.75 o 
   2   9   4       66.81       79.74     30.46 o 
  -3  10   4       76.13       83.55     26.67 o 
  -2  10   4       12.37       15.37     33.13 o 
  -1  10   4      194.23      285.32     58.56 o 
   0 -13   5        5.64       25.86     34.19 o 
  -3 -12   5        3.99       46.51     41.44 o 
  -2 -12   5      213.95      150.61     44.28 o 
  -1 -12   5       10.13      -42.79     42.79 o 
   0 -12   5       78.34      127.36     40.70 o 
   2 -12   5       46.56       49.06     31.01 o 
   3 -12   5     1175.68     1236.38    352.32 o 
   4 -12   5      140.88      139.53     51.21 o 
  -4 -11   5      235.58      156.10     39.35 o 
  -3 -11   5       17.10       11.91     28.19 o 
  -2 -11   5     1790.01     1415.39     31.63 o 
  -1 -11   5      251.68      249.83     32.79 o 
   0 -11   5     1534.84     1537.35     39.07 o 
   1 -11   5        2.53       -1.35     51.03 o 
   2 -11   5      169.19      214.03     66.98 o 
   3 -11   5      483.08      480.88    115.26 o 
   4 -11   5      121.81      129.63     23.53 o 
   5 -11   5      129.25      139.60     23.95 o 
  -5 -10   5        4.71       12.05     29.54 o 
  -4 -10   5        3.04        7.07     35.40 o 
  -3 -10   5       14.01       18.19     31.44 o 
  -2 -10   5     1340.00      992.99     32.98 o 
  -1 -10   5        0.78       -8.19     28.61 o 
   0 -10   5     2623.67     2789.73    702.35 o 
   1 -10   5        1.66       16.80     19.93 o 
   2 -10   5      103.44      122.71     22.30 o 
   3 -10   5       45.11       63.12     20.39 o 
   4 -10   5      170.84      169.55     22.25 o 
   5 -10   5       89.92      101.17     22.89 o 
   6 -10   5       51.76       44.06     24.36 o 
  -6  -9   5       41.08      -10.61     41.49 o 
  -5  -9   5      888.66      636.41     27.72 o 
  -4  -9   5       29.58       11.40     31.58 o 
  -3  -9   5     1241.18      819.68     33.16 o 
  -2  -9   5      605.43      452.17     31.91 o 
  -1  -9   5      216.43      160.57     29.16 o 
   0  -9   5     4105.54     4460.53   1209.37 o 
   1  -9   5      169.99      183.01     29.21 o 
   2  -9   5     1628.89     1512.73    373.30 o 
   3  -9   5      897.40      926.72    172.57 o 
   4  -9   5        8.03       43.85     20.65 o 
   5  -9   5      666.56      640.39    109.04 o 
   6  -9   5       16.39       33.00     23.31 o 
  -7  -8   5        3.33        1.40     72.93 o 
  -6  -8   5       10.63       -8.88     33.49 o 
  -5  -8   5     1192.16      982.90     33.07 o 
  -4  -8   5       30.91       19.02     30.33 o 
  -3  -8   5     3906.40     2621.65     37.03 o 
  -2  -8   5        0.54       18.98     25.77 o 
  -1  -8   5      588.19      605.98    147.35 o 
   0  -8   5      834.80     1033.50    410.42 o 
   1  -8   5      162.08      133.56     32.68 o 
   2  -8   5     1013.15     1082.57    171.96 o 
   3  -8   5      318.85      335.01     56.32 o 
   4  -8   5        7.99       29.36     16.12 o 
   5  -8   5     1620.69     1571.53    222.07 o 
   6  -8   5       41.86       36.63     17.56 o 
   7  -8   5      347.70      278.56     46.95 o 
  -8  -7   5        7.85       19.81     39.70 o 
  -7  -7   5       61.75       72.74     35.60 o 
  -6  -7   5       13.97       22.28     33.16 o 
  -5  -7   5      385.42      464.88     67.49 o 
  -4  -7   5       80.80       86.79     23.69 o 
  -3  -7   5     5413.16     4399.71   1455.36 o 
  -2  -7   5      171.14      170.05     46.62 o 
  -1  -7   5     2885.81     2560.74    537.42 o 
   0  -7   5        0.33      -24.55     27.05 o 
   1  -7   5      203.88      134.60     19.19 o 
   2  -7   5       12.39        7.09     17.06 o 
   3  -7   5       19.38       22.65     17.99 o 
   4  -7   5        0.25       24.21     15.28 o 
   5  -7   5     1633.12     1564.70    205.66 o 
   6  -7   5        0.03       18.68     20.31 o 
   7  -7   5     1050.86      942.98    140.03 o 
  -8  -6   5      560.45      631.27     37.02 o 
  -7  -6   5       37.46       25.83     30.51 o 
  -6  -6   5     2571.88     3092.43    178.69 o 
  -5  -6   5      516.65      663.48     61.00 o 
  -4  -6   5     1058.83     1262.36    236.87 o 
  -3  -6   5     6641.25     6168.07   2173.81 o 
  -2  -6   5       13.37       11.99     17.81 o 
  -1  -6   5    10975.03     8583.34   1824.50 o 
   0  -6   5      905.60      655.11     28.70 o 
   1  -6   5     2135.37     1931.98    409.74 o 
   2  -6   5     4359.04     4467.95    706.62 o 
   3  -6   5      224.08      221.72     35.57 o 
   4  -6   5     1347.32     1372.09    145.62 o 
   5  -6   5     1516.05     1445.41    174.50 o 
   6  -6   5        1.61       -4.22     18.46 o 
   7  -6   5     1669.85     1468.37     31.36 o 
  -8  -5   5      217.57      273.09     30.76 o 
  -7  -5   5       31.07       27.95     26.34 o 
  -6  -5   5     3740.17     4704.46    166.36 o 
  -5  -5   5       89.58      146.87     23.40 o 
  -4  -5   5     3545.08     4347.54    480.87 o 
  -3  -5   5       53.95       74.03     21.32 o 
  -2  -5   5       57.04       59.66     20.94 o 
  -1  -5   5        5.29       22.73     17.96 o 
   0  -5   5       28.18       36.96     18.46 o 
   1  -5   5      142.17      116.16     19.41 o 
   2  -5   5     6584.17     6708.26   1015.78 o 
   3  -5   5      501.35      476.82     65.43 o 
   4  -5   5     5805.66     5876.43    661.60 o 
   5  -5   5       66.77       99.36     18.22 o 
   6  -5   5      322.73      275.95     28.47 o 
   7  -5   5       39.13       16.49     25.70 o 
   8  -5   5        5.41      -34.07     34.07 o 
  -9  -4   5      367.99      370.25     33.46 o 
  -8  -4   5       14.01       23.43     26.03 o 
  -7  -4   5      219.08      239.35     27.79 o 
  -6  -4   5     2275.66     2751.81     46.93 o 
  -5  -4   5       19.08       21.80     21.11 o 
  -4  -4   5     5233.88     5970.27    354.74 o 
  -3  -4   5      175.20      231.14     27.79 o 
  -2  -4   5       14.48       22.19     17.41 o 
  -1  -4   5     2372.86     1411.44    116.77 o 
   0  -4   5     1620.02     2175.90     31.86 o 
   1  -4   5     1128.55     1174.74    298.04 o 
   2  -4   5      979.90      923.54    239.57 o 
   3  -4   5        7.99        8.65     14.16 o 
   4  -4   5     4641.33     5033.11     28.55 o 
   5  -4   5       63.76       92.58     18.46 o 
   6  -4   5      613.63      626.00     23.16 o 
   7  -4   5        0.04        3.24     24.96 o 
   8  -4   5       27.01       50.05     32.09 o 
  -9  -3   5      722.40      707.78     56.93 o 
  -8  -3   5       39.86       23.43     24.94 o 
  -7  -3   5      744.57      798.03     23.38 o 
  -6  -3   5      836.06      904.18     24.67 o 
  -5  -3   5      571.17      687.74     41.58 o 
  -4  -3   5     3819.39     4554.13    230.20 o 
  -3  -3   5     1169.22     1295.04     82.03 o 
  -2  -3   5     2083.41     2107.54    183.50 o 
  -1  -3   5     2036.87     1022.16     31.35 o 
   0  -3   5        9.06        9.49     27.77 o 
   1  -3   5     4130.33     3437.87    789.68 o 
   2  -3   5      237.55      301.49     48.54 o 
   3  -3   5       16.58       33.86     15.74 o 
   4  -3   5     2129.76     2322.57     48.03 o 
   5  -3   5      808.64      867.95     23.76 o 
   6  -3   5      840.46      862.63     80.38 o 
   7  -3   5        9.73       47.94     25.91 o 
   8  -3   5       11.02       -8.36     27.97 o 
  -9  -2   5      861.47      820.04     28.34 o 
  -8  -2   5       22.14       40.93     25.64 o 
  -7  -2   5     3189.02     3324.32     97.26 o 
  -6  -2   5       14.20       31.73     22.17 o 
  -5  -2   5      469.48      528.20     37.86 o 
  -4  -2   5       37.73       50.59     20.01 o 
  -3  -2   5      185.58      198.08     19.16 o 
  -2  -2   5       27.86       38.34     16.00 o 
  -1  -2   5     5363.97     3158.89     41.44 o 
   0  -2   5       63.70       -2.56     18.56 o 
   1  -2   5    20408.85    16906.39   2576.32 o 
   2  -2   5      258.16      232.62     20.79 o 
   3  -2   5     4834.86     5010.35     42.89 o 
   4  -2   5      296.13      284.46     17.65 o 
   5  -2   5       10.36        9.11     21.32 o 
   6  -2   5      156.14      174.43     24.25 o 
   7  -2   5        8.03      -11.33     27.54 o 
   8  -2   5       22.08       27.97     24.31 o 
  -9  -1   5      645.06      594.78     31.59 o 
  -8  -1   5      328.91      274.33     22.14 o 
  -7  -1   5     3736.12     3833.15    134.19 o 
  -6  -1   5      999.70      964.09     20.51 o 
  -5  -1   5     3318.78     3742.28     30.23 o 
  -4  -1   5      180.96      208.54     20.01 o 
  -3  -1   5      193.59      257.27     20.85 o 
  -2  -1   5     1709.33     1700.17     31.12 o 
  -1  -1   5     1305.82      681.15    401.09 o 
   0  -1   5      142.69      128.47     28.61 o 
   1  -1   5    10505.82     8199.85     52.51 o 
   2  -1   5     1709.79     1600.38     32.75 o 
   3  -1   5     5694.78     5650.11     45.86 o 
   4  -1   5      120.40      118.84     28.00 o 
   5  -1   5       81.80      125.36     30.93 o 
   6  -1   5       90.92      130.47     37.63 o 
   7  -1   5       18.86       44.79     42.14 o 
  -9   0   5       61.93       51.71     29.30 o 
  -8   0   5      211.68      221.74     26.65 o 
  -7   0   5      366.74      352.37     20.51 o 
  -6   0   5       58.97       60.92     15.21 o 
  -5   0   5      920.27      988.20     23.09 o 
  -4   0   5     3192.40     3762.35     28.50 o 
  -3   0   5      564.53      506.60     21.32 o 
  -2   0   5    22766.72    23291.46    500.26 o 
  -1   0   5      407.83      273.80     16.88 o 
   0   0   5    10878.57     8436.51     49.63 o 
   1   0   5     1613.57      736.22    454.10 o 
   2   0   5       88.91      108.24     18.61 o 
   3   0   5     1640.01     1533.58     34.84 o 
   4   0   5       66.27      103.31     29.58 o 
   5   0   5      171.40      164.52     32.47 o 
   6   0   5      995.97     1007.08     41.12 o 
   7   0   5        0.62       48.19     31.63 o 
  -9   1   5      139.61      137.02     28.36 o 
  -8   1   5     1173.35     1095.47     92.10 o 
  -7   1   5        6.08       12.68     27.65 o 
  -6   1   5       40.65       68.82     17.45 o 
  -5   1   5      175.79      192.70     22.07 o 
  -4   1   5      654.48      709.18     16.30 o 
  -3   1   5      216.89      244.26     17.59 o 
  -2   1   5    12606.29    12903.02     75.49 o 
  -1   1   5     1417.91     1157.34     74.56 o 
   0   1   5    12074.00    11796.58     59.54 o 
   1   1   5      368.16      179.89    110.22 o 
   2   1   5      234.50      201.33     21.37 o 
   3   1   5        1.72       12.61     30.28 o 
   4   1   5      225.35      247.27     32.89 o 
   5   1   5        0.97        0.05     23.95 o 
   6   1   5      115.86      169.17     36.61 o 
   7   1   5       13.61        3.54     33.40 o 
  -9   2   5       49.68       54.20     29.98 o 
  -8   2   5      460.97      466.27     25.74 o 
  -7   2   5      334.49      342.90     29.35 o 
  -6   2   5       19.39       27.66     40.63 o 
  -5   2   5     5091.57     5552.88     32.06 o 
  -4   2   5       91.63       87.93     20.94 o 
  -3   2   5     3237.84     3758.35     61.03 o 
  -2   2   5      813.72      880.97     82.45 o 
  -1   2   5       91.15       64.17     15.53 o 
   0   2   5     3268.76     3449.56     40.05 o 
   1   2   5       37.95       37.40     18.39 o 
   2   2   5      421.81      282.89     57.85 o 
   3   2   5      992.67      834.26     49.03 o 
   4   2   5       57.98       90.05     32.33 o 
   5   2   5      658.71      714.23     35.58 o 
   6   2   5       19.06       43.58     40.93 o 
   7   2   5        7.79       39.03     48.24 o 
  -9   3   5        9.75       15.33     26.93 o 
  -8   3   5       36.75       72.37     26.79 o 
  -7   3   5       81.51        5.86     52.38 o 
  -6   3   5      284.35      273.97     19.01 o 
  -5   3   5     4170.97     4752.87     30.98 o 
  -4   3   5      541.91      599.95     19.33 o 
  -3   3   5     6313.75     6393.97    607.69 o 
  -2   3   5      521.20      484.10     46.04 o 
  -1   3   5       24.79       23.24     13.59 o 
   0   3   5      743.69      805.03     30.14 o 
   1   3   5      900.04      793.98     96.96 o 
   2   3   5      562.45      442.92     29.69 o 
   3   3   5       98.18       68.11     31.75 o 
   4   3   5      165.11      135.63     23.26 o 
   5   3   5      712.12      696.38     82.26 o 
   6   3   5       79.24       79.01     29.09 o 
  -9   4   5        9.30      -30.91     33.48 o 
  -8   4   5      384.97      394.45     22.93 o 
  -7   4   5      109.45       36.64     21.12 o 
  -6   4   5      188.86      204.00     19.99 o 
  -5   4   5      224.22      260.40     18.76 o 
  -4   4   5      326.26      344.05     15.99 o 
  -3   4   5     2244.27     2348.49    299.75 o 
  -2   4   5      264.24      286.09     30.88 o 
  -1   4   5      206.97      150.70     48.68 o 
   0   4   5      192.28      158.20     30.75 o 
   1   4   5      698.47      627.91     24.79 o 
   2   4   5      234.60      202.77     24.54 o 
   3   4   5       69.76       77.25     17.96 o 
   4   4   5        3.16        7.92     20.53 o 
   5   4   5      245.25      179.80     76.29 o 
   6   4   5       38.36       14.42     27.91 o 
  -8   5   5      632.80      591.21     31.40 o 
  -7   5   5      328.75      301.99     22.91 o 
  -6   5   5     1362.64     1397.09     27.93 o 
  -5   5   5      646.32      692.98     85.19 o 
  -4   5   5       15.17       10.78     17.50 o 
  -3   5   5     2246.38     2341.74    308.43 o 
  -2   5   5     1066.74     1042.58    148.94 o 
  -1   5   5     2492.40     2337.49    733.29 o 
   0   5   5        0.30       11.91     31.77 o 
   1   5   5      683.58      645.77     39.47 o 
   2   5   5      463.47      422.17     38.08 o 
   3   5   5      247.78      226.82     21.52 o 
   4   5   5        6.25       16.81     22.67 o 
   5   5   5      344.13      322.21     28.16 o 
  -8   6   5      177.66      173.32     42.24 o 
  -7   6   5      371.65      321.43     44.84 o 
  -6   6   5     1530.01     1291.89    187.28 o 
  -5   6   5      390.68      400.46     50.89 o 
  -4   6   5      578.02      553.34     76.91 o 
  -3   6   5       67.43       85.62     16.26 o 
  -2   6   5      169.49      182.29     28.36 o 
  -1   6   5       63.41       78.25     22.75 o 
   0   6   5        5.00      -14.56     30.23 o 
   1   6   5      176.43      184.55     19.89 o 
   2   6   5      742.68      710.65     64.83 o 
   3   6   5      113.64      131.73     22.87 o 
   4   6   5      417.72      446.49     40.54 o 
  -7   7   5        8.17       36.69     23.98 o 
  -6   7   5     1115.23     1111.29    138.96 o 
  -5   7   5      238.76      254.94     31.92 o 
  -4   7   5     1965.90     1947.18    335.48 o 
  -3   7   5       17.40       13.27     20.43 o 
  -2   7   5      624.65      669.12     95.71 o 
  -1   7   5      434.99      549.61     40.51 o 
   0   7   5      186.20      288.39     36.93 o 
   1   7   5       31.07       25.88     22.19 o 
   2   7   5      542.13      566.66     24.83 o 
   3   7   5       80.41       77.87     26.54 o 
  -6   8   5       85.41       83.36     24.23 o 
  -5   8   5      170.96      183.68     24.35 o 
  -4   8   5      240.42      227.32     24.51 o 
  -3   8   5       57.53       64.94     29.93 o 
  -2   8   5      265.46      261.75     88.27 o 
  -1   8   5      335.38      455.56     42.51 o 
   0   8   5       69.82       92.42     44.65 o 
   1   8   5      277.30      349.80     25.21 o 
   2   8   5       31.09       41.70     29.47 o 
  -4   9   5       26.52       23.31     26.59 o 
  -3   9   5        2.60       29.24     24.03 o 
  -2   9   5       18.95       43.30     31.73 o 
  -1   9   5      188.23      295.41     48.14 o 
   0   9   5      145.78      237.03     39.86 o 
   0 -13   6       61.06       54.05     41.77 o 
  -3 -12   6      310.90      258.90     46.33 o 
  -2 -12   6       45.17       41.91     38.47 o 
  -1 -12   6        7.30       22.09     37.21 o 
   0 -12   6       21.36       62.65     28.47 o 
   1 -12   6      202.45      261.67     63.52 o 
   2 -12   6        2.31       36.36     29.89 o 
   3 -12   6     1419.50     1617.50    491.40 o 
  -4 -11   6       15.93       -8.42     42.79 o 
  -3 -11   6      313.80      303.32     40.84 o 
  -2 -11   6      260.98      228.25     34.19 o 
  -1 -11   6        1.86       17.86     27.07 o 
   0 -11   6     1262.48     1241.05     30.28 o 
   1 -11   6       30.40       57.86     43.77 o 
   2 -11   6      411.34      494.76    130.61 o 
   3 -11   6      270.03      244.76     37.58 o 
   4 -11   6       10.87       18.39     24.40 o 
   5 -11   6      500.73      526.40     57.89 o 
  -6 -10   6      259.27      250.67     42.75 o 
  -5 -10   6       38.59       51.58     43.12 o 
  -4 -10   6        6.69       35.72     34.19 o 
  -3 -10   6      141.88      165.64     34.89 o 
  -2 -10   6      358.49      268.30     34.10 o 
  -1 -10   6      158.11      151.87     30.79 o 
   0 -10   6     3873.95     4668.42    954.07 o 
   1 -10   6       58.20       63.86     23.82 o 
   2 -10   6     3066.29     2509.64     41.91 o 
   3 -10   6      115.79      106.05     38.63 o 
   4 -10   6      167.15      195.37     34.57 o 
   5 -10   6      267.42      282.26     37.99 o 
  -6  -9   6      643.52      479.47     39.30 o 
  -5  -9   6      124.49      165.36     37.68 o 
  -4  -9   6       42.52       21.91     31.40 o 
  -3  -9   6     1020.57      636.09     31.58 o 
  -2  -9   6       16.08       17.49     30.05 o 
  -1  -9   6      664.96      711.66    127.45 o 
   0  -9   6     2243.53     2711.44    611.91 o 
   1  -9   6       75.00       71.89     13.85 o 
   2  -9   6     4391.09     4811.75   1420.09 o 
   3  -9   6      179.04      133.32     25.83 o 
   4  -9   6      719.19      760.88    109.37 o 
   5  -9   6      409.83      345.80     39.01 o 
   6  -9   6        5.96       -5.07     25.64 o 
  -7  -8   6        3.53       -1.01     44.15 o 
  -6  -8   6       71.66      122.47     65.49 o 
  -5  -8   6      149.39      155.76     39.58 o 
  -4  -8   6        9.38       10.61     21.91 o 
  -3  -8   6     3695.30     2569.41     36.93 o 
  -2  -8   6      342.11      363.17     98.73 o 
  -1  -8   6     4710.24     4559.89    850.49 o 
   0  -8   6        1.30       -6.59     18.63 o 
   1  -8   6      302.06      251.90     16.02 o 
   2  -8   6      686.02      740.38    195.87 o 
   3  -8   6        8.33       24.34     17.34 o 
   4  -8   6      230.97      246.12     38.62 o 
   5  -8   6      624.12      604.46     91.76 o 
   6  -8   6       34.90       35.48     21.78 o 
  -8  -7   6        4.88       19.67     37.04 o 
  -7  -7   6        2.12       23.86     33.79 o 
  -6  -7   6       14.00       22.36     29.60 o 
  -5  -7   6       98.07      105.08     28.51 o 
  -4  -7   6        0.41       10.08     23.61 o 
  -3  -7   6     1436.36     1549.86    538.85 o 
  -2  -7   6      166.84      160.87     24.28 o 
  -1  -7   6     5580.13     4967.28   1002.14 o 
   0  -7   6      222.09      179.96     29.86 o 
   1  -7   6      365.57      358.39     86.01 o 
   2  -7   6      126.63      121.70     20.73 o 
   3  -7   6      874.83      913.53    141.89 o 
   4  -7   6       98.58      100.34     19.24 o 
   5  -7   6       14.95        9.35     18.63 o 
   6  -7   6       31.20       51.45     22.90 o 
   7  -7   6      411.42      365.99     47.74 o 
  -8  -6   6       10.07       36.52     32.48 o 
  -7  -6   6       37.51       47.18     28.55 o 
  -6  -6   6     1179.17     1383.35     75.00 o 
  -5  -6   6       92.56      111.93     25.26 o 
  -4  -6   6     2512.74     2805.87    613.71 o 
  -3  -6   6      436.91      503.63    133.33 o 
  -2  -6   6      108.54      120.22     19.73 o 
  -1  -6   6     6245.20     3967.80    237.94 o 
   0  -6   6      142.07      153.33     46.49 o 
   1  -6   6     4156.23     4029.11   1092.79 o 
   2  -6   6      445.77      448.94    114.96 o 
   3  -6   6       83.95       93.13     15.63 o 
   4  -6   6     1109.77     1205.36    157.62 o 
   5  -6   6       51.68       50.93     19.81 o 
   6  -6   6      120.41      116.32     21.91 o 
   7  -6   6      704.46      560.88     61.15 o 
  -8  -5   6       22.25       54.73     31.14 o 
  -7  -5   6      215.47      261.64     26.61 o 
  -6  -5   6     1076.37     1340.04     75.87 o 
  -5  -5   6      339.94      417.31     24.34 o 
  -4  -5   6     6464.44     7708.43    981.64 o 
  -3  -5   6      822.25      866.64    228.04 o 
  -2  -5   6     1442.04     1343.11    263.34 o 
  -1  -5   6     2521.45     1440.15    173.01 o 
   0  -5   6      855.70      964.90     31.26 o 
   1  -5   6     2486.26     2294.50    553.31 o 
   2  -5   6       23.94       25.92     19.88 o 
   3  -5   6      380.84      330.29     63.61 o 
   4  -5   6     2605.95     2708.27    292.23 o 
   5  -5   6       17.90       27.06     16.52 o 
   6  -5   6     1004.21      974.48     22.61 o 
   7  -5   6       93.49       35.23     29.14 o 
  -9  -4   6       90.17       78.44     30.84 o 
  -8  -4   6       23.50       33.66     26.46 o 
  -7  -4   6      359.15      436.42     26.74 o 
  -6  -4   6      466.15      585.61     26.18 o 
  -5  -4   6        0.50       -1.31     20.88 o 
  -4  -4   6     8389.49     9956.98    677.30 o 
  -3  -4   6      251.41      236.18     22.35 o 
  -2  -4   6     8872.53     8496.47     57.72 o 
  -1  -4   6       83.26       40.56     25.86 o 
   0  -4   6      190.31      173.38     15.51 o 
   1  -4   6      798.48      805.39    147.13 o 
   2  -4   6       19.68       24.61     19.62 o 
   3  -4   6      181.22      201.40     28.68 o 
   4  -4   6     2494.38     2574.06     31.54 o 
   5  -4   6        1.33       27.94     18.01 o 
   6  -4   6     2070.82     1977.30     27.35 o 
   7  -4   6        3.03      -16.07     24.55 o 
  -9  -3   6      295.49      256.62     32.63 o 
  -8  -3   6      113.99      135.30     25.92 o 
  -7  -3   6     2505.49     2723.43     27.25 o 
  -6  -3   6      503.40      538.48     21.00 o 
  -5  -3   6     1128.17     1267.42     22.42 o 
  -4  -3   6     4897.29     5666.08    221.69 o 
  -3  -3   6      353.12      348.01     19.87 o 
  -2  -3   6     9677.12     7722.26   4169.39 o 
  -1  -3   6      105.00       56.49     34.16 o 
   0  -3   6     2691.89     2173.27    256.53 o 
   1  -3   6     5281.20     4638.57    577.36 o 
   2  -3   6      226.56      216.57     29.49 o 
   3  -3   6     2621.02     2640.25     38.33 o 
   4  -3   6      992.32     1029.50     24.65 o 
   5  -3   6        1.93      -27.54     32.42 o 
   6  -3   6     1327.84     1163.47     38.28 o 
   7  -3   6       59.68      -21.44     45.54 o 
  -9  -2   6       35.40       48.97     29.79 o 
  -8  -2   6        0.30       -7.69     27.05 o 
  -7  -2   6     2439.67     2790.51     43.17 o 
  -6  -2   6       40.90       54.00     18.62 o 
  -5  -2   6     3413.27     3966.03     28.32 o 
  -4  -2   6       10.99       23.76     20.34 o 
  -3  -2   6       93.08      120.65     16.25 o 
  -2  -2   6        0.11        4.50     14.65 o 
  -1  -2   6      443.86      232.99     22.05 o 
   0  -2   6       11.13       -3.26     26.56 o 
   1  -2   6     3998.91     3046.09     32.42 o 
   2  -2   6       33.78       27.44     21.21 o 
   3  -2   6     6367.16     6013.99     46.79 o 
   4  -2   6        0.33       35.03     30.47 o 
   5  -2   6      507.83      514.36     31.86 o 
   6  -2   6       27.82       36.28     35.03 o 
   7  -2   6       21.87       -2.74     40.42 o 
  -9  -1   6       64.91       51.97     31.03 o 
  -8  -1   6      104.79      124.58     22.22 o 
  -7  -1   6     1988.95     2126.09     28.00 o 
  -6  -1   6      417.49      393.95     16.69 o 
  -5  -1   6     6597.34     7433.50     71.21 o 
  -4  -1   6      225.79      220.00     20.85 o 
  -3  -1   6     2278.30     2450.56     25.44 o 
  -2  -1   6      967.86      844.24     23.91 o 
  -1  -1   6       54.39      -17.12     28.65 o 
   0  -1   6      715.90      703.81     30.37 o 
   1  -1   6     1967.47     1419.96    776.93 o 
   2  -1   6      276.82      257.32     26.65 o 
   3  -1   6     5459.16     5259.99     44.10 o 
   4  -1   6      525.29      570.22     30.37 o 
   5  -1   6     1320.63     1312.68     36.89 o 
   6  -1   6       21.93       -3.12     28.51 o 
   7  -1   6        7.43      -44.61     44.61 o 
  -9   0   6       38.55       68.83     51.61 o 
  -8   0   6      596.08      529.60     23.24 o 
  -7   0   6      166.06      111.20     25.60 o 
  -6   0   6      331.91      331.66     31.03 o 
  -5   0   6      750.53      914.81     27.30 o 
  -4   0   6     1467.85     1634.04     24.41 o 
  -3   0   6      506.43      502.39     20.17 o 
  -2   0   6     1021.72      922.22     18.85 o 
  -1   0   6        4.29       -0.93     20.60 o 
   0   0   6     5328.09     5325.49     43.40 o 
   1   0   6       14.91       -4.65     26.98 o 
   2   0   6      276.38      224.06     18.95 o 
   3   0   6      614.24      538.82     28.56 o 
   4   0   6      369.57      338.76     32.70 o 
   5   0   6      315.58      318.25     37.26 o 
   6   0   6        1.92      -11.44     38.56 o 
   7   0   6        1.06       41.49     34.42 o 
  -9   1   6      210.28      167.83     22.76 o 
  -8   1   6     2506.59     2342.56     32.28 o 
  -7   1   6      381.04      382.98     22.91 o 
  -6   1   6     1084.72     1178.11     20.85 o 
  -5   1   6       72.01      137.86     20.61 o 
  -4   1   6       23.09       20.63     17.58 o 
  -3   1   6      222.26      236.23     19.83 o 
  -2   1   6     1577.45     1173.43    298.37 o 
  -1   1   6     1616.14      941.72    232.13 o 
   0   1   6     9674.44    10019.45     50.56 o 
   1   1   6     1759.19     1562.61     29.02 o 
   2   1   6     3639.68     2424.83     66.26 o 
   3   1   6      605.78      527.21     42.54 o 
   4   1   6        5.35       -1.26     23.35 o 
   5   1   6      141.81      153.40     26.09 o 
   6   1   6        9.08       59.77     42.75 o 
  -9   2   6       87.39      110.69     29.58 o 
  -8   2   6     1266.12     1159.88     71.91 o 
  -7   2   6      497.73      493.41     20.57 o 
  -6   2   6     1880.10     1954.40     43.68 o 
  -5   2   6      191.03      228.40     15.54 o 
  -4   2   6      430.77      500.15     26.21 o 
  -3   2   6     2290.37     2318.21     90.35 o 
  -2   2   6      503.23      472.69     32.20 o 
  -1   2   6      103.07       51.25     16.06 o 
   0   2   6     3411.08     3755.86     40.79 o 
   1   2   6      748.76      607.70     20.69 o 
   2   2   6     2709.43     1967.64     50.49 o 
   3   2   6       68.35       46.60     17.82 o 
   4   2   6      143.00      146.69     24.88 o 
   5   2   6      142.46      147.08     27.48 o 
   6   2   6        3.13        6.73     29.71 o 
  -9   3   6      239.60      225.54     28.02 o 
  -8   3   6      152.14      139.46     25.16 o 
  -7   3   6       10.08      -24.80     24.80 o 
  -6   3   6      415.11      430.14     24.40 o 
  -5   3   6     1024.22     1170.44     23.42 o 
  -4   3   6      742.87      785.72     25.35 o 
  -3   3   6     8980.31     9027.05    860.56 o 
  -2   3   6      595.62      587.75     56.45 o 
  -1   3   6     6450.66     5487.53    351.98 o 
   0   3   6      581.70      667.11     25.68 o 
   1   3   6      268.08      262.84     22.28 o 
   2   3   6      536.12      469.96     33.71 o 
   3   3   6       25.31       31.25     16.86 o 
   4   3   6      140.44      113.59     21.00 o 
   5   3   6      433.66      340.00    102.44 o 
  -8   4   6        2.86        8.88     28.98 o 
  -7   4   6       84.02       27.22     26.14 o 
  -6   4   6      119.79      137.46     25.70 o 
  -5   4   6       53.09       61.85     17.88 o 
  -4   4   6       41.63       30.53     17.63 o 
  -3   4   6     2093.92     2180.38    208.74 o 
  -2   4   6      644.73      602.03     74.52 o 
  -1   4   6     3061.24     2980.63    308.76 o 
   0   4   6       87.15      105.96     31.86 o 
   1   4   6      103.14      128.86     22.36 o 
   2   4   6       90.48       77.81     20.41 o 
   3   4   6      158.91      171.78     23.02 o 
   4   4   6       45.31       26.74     23.10 o 
   5   4   6        1.26       22.01     26.05 o 
  -8   5   6       83.82       57.91     27.94 o 
  -7   5   6      254.34      251.70     28.22 o 
  -6   5   6     1705.83     1687.78    194.84 o 
  -5   5   6       99.96      107.02     27.40 o 
  -4   5   6     1539.23     1588.27    161.75 o 
  -3   5   6      382.90      399.33     42.69 o 
  -2   5   6        5.20       33.77     18.41 o 
  -1   5   6     1139.83     1135.55    118.64 o 
   0   5   6       52.89       54.05     31.72 o 
   1   5   6      475.03      460.82     26.65 o 
   2   5   6      277.63      272.51     24.50 o 
   3   5   6       19.88       16.59     23.48 o 
   4   5   6      308.41      325.13     24.87 o 
  -7   6   6      112.54      104.50     28.91 o 
  -6   6   6      505.94      473.49     74.79 o 
  -5   6   6      361.91      336.02     31.51 o 
  -4   6   6     1296.99     1303.94    155.72 o 
  -3   6   6      188.24      182.39     20.02 o 
  -2   6   6       21.87       18.02     20.80 o 
  -1   6   6       64.46       82.47     24.84 o 
   0   6   6      350.49      483.42     34.98 o 
   1   6   6       83.09      109.97     21.00 o 
   2   6   6        3.27        9.67     23.10 o 
   3   6   6       65.31       78.94     25.57 o 
  -6   7   6       39.86       57.54     23.77 o 
  -5   7   6      168.28      158.87     25.74 o 
  -4   7   6      533.32      568.66     86.32 o 
  -3   7   6      247.00      210.45     28.89 o 
  -2   7   6      321.57      302.68     75.84 o 
  -1   7   6        8.93      -16.70     40.00 o 
   0   7   6        1.15       28.61     40.84 o 
   1   7   6       61.28       87.25     30.54 o 
   2   7   6        0.77        5.23     25.91 o 
  -5   8   6        4.66      -11.91     25.12 o 
  -4   8   6      394.87      414.90     57.51 o 
  -3   8   6      237.28      212.67     71.43 o 
  -2   8   6      562.59      623.08     79.47 o 
  -1   8   6       16.38       87.40     43.49 o 
   0   8   6      294.96      459.00     48.33 o 
   1   8   6       90.91       99.63     49.63 o 
  -3 -12   7      776.72      640.92     46.33 o 
  -2 -12   7       78.35       95.22     42.10 o 
  -1 -12   7       97.86       64.56     36.00 o 
   0 -12   7      133.63      172.80     37.03 o 
   1 -12   7       15.35       27.66     39.89 o 
   2 -12   7       45.39       83.79     29.05 o 
   3 -12   7      239.67      175.27     40.70 o 
  -4 -11   7        1.49      -38.00     38.61 o 
  -3 -11   7      610.06      514.08     40.51 o 
  -2 -11   7       12.83      -11.95     34.70 o 
  -1 -11   7      259.30      211.18     36.93 o 
   0 -11   7      283.48      323.65     61.09 o 
   1 -11   7       39.97       31.39     48.82 o 
   2 -11   7      439.18      496.60    124.17 o 
   3 -11   7        1.13       -2.10     27.33 o 
   4 -11   7        9.21       54.00     30.33 o 
  -6 -10   7      554.69      420.40     42.89 o 
  -5 -10   7        4.77       -2.14     30.42 o 
  -4 -10   7       46.83       45.12     34.79 o 
  -3 -10   7       11.42       45.77     32.47 o 
  -2 -10   7      140.16      118.84     31.86 o 
  -1 -10   7       51.07       39.51     20.61 o 
   0 -10   7      286.34      417.26     92.29 o 
   1 -10   7        2.48       -3.44     39.26 o 
   2 -10   7     2139.63     2445.69    683.97 o 
   3 -10   7        0.83       30.33     27.08 o 
   4 -10   7      683.17      752.87    205.85 o 
   5 -10   7       87.73       79.55     32.36 o 
  -6  -9   7     1117.91      861.73     45.35 o 
  -5  -9   7       77.03       79.59     35.58 o 
  -4  -9   7      862.88      612.83     34.47 o 
  -3  -9   7       17.19       17.72     33.40 o 
  -2  -9   7        7.14       30.24     24.03 o 
  -1  -9   7      125.58      137.60     25.93 o 
   0  -9   7       98.22      119.41     19.47 o 
   1  -9   7       15.45        7.16     31.26 o 
   2  -9   7     2491.52     2723.99    726.30 o 
   3  -9   7      131.15      168.51     28.12 o 
   4  -9   7     1975.16     1808.22    601.13 o 
   5  -9   7        9.59      -26.00     29.53 o 
   6  -9   7      117.35      103.06     26.30 o 
  -7  -8   7       45.79       32.03     41.79 o 
  -6  -8   7      449.89      605.06     55.54 o 
  -5  -8   7       84.64      103.33     27.79 o 
  -4  -8   7      794.59      861.57    264.48 o 
  -3  -8   7      327.20      375.13     81.20 o 
  -2  -8   7       99.51      116.91     19.54 o 
  -1  -8   7     3796.84     3726.55    679.55 o 
   0  -8   7        6.92       11.72     17.39 o 
   1  -8   7     1894.71     2104.88    420.93 o 
   2  -8   7      663.71      709.34    200.04 o 
   3  -8   7        6.56       14.10     19.49 o 
   4  -8   7     1161.90     1094.81    259.74 o 
   5  -8   7        4.87       10.54     17.59 o 
   6  -8   7      149.94      138.39     21.74 o 
  -8  -7   7       25.72       45.39     35.92 o 
  -7  -7   7     1064.04     1098.12     91.40 o 
  -6  -7   7       11.95        0.74     29.40 o 
  -5  -7   7      139.28      107.72     35.47 o 
  -4  -7   7        0.50       23.28     18.68 o 
  -3  -7   7      676.67      717.94    194.99 o 
  -2  -7   7       22.29       38.93     17.74 o 
  -1  -7   7     8108.01     5618.71    427.68 o 
   0  -7   7       78.31      114.52     26.10 o 
   1  -7   7     8668.09     9148.65   1967.56 o 
   2  -7   7      105.23      113.78     21.84 o 
   3  -7   7      723.93      736.88    186.45 o 
   4  -7   7      130.26      132.70     61.28 o 
   5  -7   7        9.03        5.14     22.88 o 
   6  -7   7       61.47       55.18     21.56 o 
  -8  -6   7       23.40       33.53     33.13 o 
  -7  -6   7      489.07      573.37     29.50 o 
  -6  -6   7       96.48      118.89     27.23 o 
  -5  -6   7        3.17       23.25     23.28 o 
  -4  -6   7     2374.77     2366.28    999.36 o 
  -3  -6   7      301.38      338.29     59.21 o 
  -2  -6   7     2244.03     1774.91    193.03 o 
  -1  -6   7      706.46      618.67    102.48 o 
   0  -6   7       66.25       56.15     23.85 o 
   1  -6   7     3475.45     3684.00    686.65 o 
   2  -6   7       25.73       34.12     21.18 o 
   3  -6   7      433.51      420.17     98.12 o 
   4  -6   7      587.95      544.03    102.31 o 
   5  -6   7      122.17      103.23     26.21 o 
   6  -6   7      425.41      362.03     63.86 o 
  -8  -5   7        4.16       15.59     28.18 o 
  -7  -5   7      140.03      172.79     28.62 o 
  -6  -5   7       19.36       51.61     25.93 o 
  -5  -5   7       99.39      131.92     25.29 o 
  -4  -5   7     3875.62     4313.62    540.40 o 
  -3  -5   7       27.37       11.34     21.61 o 
  -2  -5   7     7556.27     6011.09    374.58 o 
  -1  -5   7      427.56      312.62     26.70 o 
   0  -5   7      323.87      345.85     37.39 o 
   1  -5   7     1785.49     1860.60    280.90 o 
   2  -5   7      507.18      509.32    107.75 o 
   3  -5   7      913.44      852.46    183.48 o 
   4  -5   7      101.00      109.60     23.71 o 
   5  -5   7       38.07       69.91     24.80 o 
   6  -5   7      685.64      544.38     71.21 o 
   7  -5   7        9.57       -0.98     31.58 o 
  -9  -4   7       13.33       13.55     30.18 o 
  -8  -4   7        0.83       11.21     27.30 o 
  -7  -4   7      110.10      144.91     25.95 o 
  -6  -4   7      338.12      383.27     26.15 o 
  -5  -4   7      112.03      122.25     21.78 o 
  -4  -4   7      524.46      607.81     22.69 o 
  -3  -4   7      227.70      290.30     38.54 o 
  -2  -4   7     5701.48     4488.55     43.17 o 
  -1  -4   7      522.34      391.70     22.15 o 
   0  -4   7     1034.99      933.69    188.53 o 
   1  -4   7       28.24       35.16     20.37 o 
   2  -4   7      782.26      712.22    155.68 o 
   3  -4   7        3.07        0.97     20.93 o 
   4  -4   7       57.93       73.58     22.19 o 
   5  -4   7        9.33       -0.27     24.60 o 
   6  -4   7      557.16      510.78     40.00 o 
   7  -4   7       25.28       53.82     35.03 o 
  -9  -3   7        4.99       15.06     32.55 o 
  -8  -3   7      199.03      268.41     26.82 o 
  -7  -3   7     1114.76     1168.04     34.58 o 
  -6  -3   7       14.38       31.09     23.42 o 
  -5  -3   7     3237.29     3660.66    160.06 o 
  -4  -3   7      539.75      654.70     22.72 o 
  -3  -3   7       69.78      128.69     44.49 o 
  -2  -3   7     5416.00     4046.29     36.51 o 
  -1  -3   7     1378.11      892.59     23.87 o 
   0  -3   7     4786.59     1432.32     31.44 o 
   1  -3   7        0.93       40.10     26.23 o 
   2  -3   7      324.49      326.96     44.19 o 
   3  -3   7     1109.96     1113.48    147.52 o 
   4  -3   7       62.02       28.89     29.68 o 
   5  -3   7      188.17      155.96     32.79 o 
   6  -3   7      556.74      578.41     41.86 o 
   7  -3   7       27.12       -9.30     46.89 o 
  -9  -2   7       63.22       45.89     30.77 o 
  -8  -2   7       31.68       15.09     23.05 o 
  -7  -2   7      318.60      368.98     21.10 o 
  -6  -2   7      301.95      323.42     24.01 o 
  -5  -2   7     4301.76     4827.80    161.54 o 
  -4  -2   7      874.05      972.75     22.66 o 
  -3  -2   7     1281.91     1334.90     23.67 o 
  -2  -2   7     1507.09     1029.48    539.13 o 
  -1  -2   7     1601.54     1119.54     51.93 o 
   0  -2   7     1573.73     1530.09     31.03 o 
   1  -2   7      524.32      346.97    209.76 o 
   2  -2   7      609.32      489.29     29.91 o 
   3  -2   7     1117.44     1066.81     25.02 o 
   4  -2   7      174.80      163.03     30.70 o 
   5  -2   7      777.45      754.70     35.40 o 
   6  -2   7      149.33      117.26     38.37 o 
  -9  -1   7        2.83       16.14     25.03 o 
  -8  -1   7      453.48      418.18     27.70 o 
  -7  -1   7      260.79      238.99     26.17 o 
  -6  -1   7       13.58       10.68     34.21 o 
  -5  -1   7     5130.04     5847.80     78.31 o 
  -4  -1   7      458.88      505.68     23.61 o 
  -3  -1   7     8002.52     6648.75   1215.47 o 
  -2  -1   7        6.67        2.87     24.21 o 
  -1  -1   7     1132.44      809.63     28.93 o 
   0  -1   7     1052.22     1028.99     23.40 o 
   1  -1   7      220.34      161.47     19.66 o 
   2  -1   7      230.30      210.20     20.23 o 
   3  -1   7     2329.22     1899.09     28.33 o 
   4  -1   7       78.04      112.70     30.33 o 
   5  -1   7     2321.10     1971.65     44.37 o 
   6  -1   7       81.96       41.58     41.72 o 
  -9   0   7      207.23      237.11     41.54 o 
  -8   0   7     1203.24     1170.48     30.62 o 
  -7   0   7      402.46      246.42     48.70 o 
  -6   0   7      613.44      706.63     21.30 o 
  -5   0   7     1624.21     1886.72     23.98 o 
  -4   0   7      721.51      755.53     22.26 o 
  -3   0   7     3148.37     3237.75     27.12 o 
  -2   0   7      361.13      321.51     18.86 o 
  -1   0   7     1029.33      801.65     26.03 o 
   0   0   7     1828.75     1950.54     34.19 o 
   1   0   7       30.96       37.25     20.09 o 
   2   0   7     1896.87     1226.31    391.99 o 
   3   0   7      179.99      132.65     24.22 o 
   4   0   7        2.87        7.63     31.91 o 
   5   0   7      423.96      388.26     36.75 o 
   6   0   7       87.41       92.33     32.23 o 
  -9   1   7        0.32       -2.89     39.96 o 
  -8   1   7     1389.80     1320.18     26.45 o 
  -7   1   7      112.29      123.67     20.61 o 
  -6   1   7     3015.99     3000.47    200.22 o 
  -5   1   7       24.17       35.83     31.93 o 
  -4   1   7      220.50      228.04     23.14 o 
  -3   1   7       43.35       39.76     19.42 o 
  -2   1   7       63.02       49.63     17.17 o 
  -1   1   7        0.28       10.13     21.93 o 
   0   1   7     1715.15     2001.75     34.42 o 
   1   1   7       98.83      121.82     20.93 o 
   2   1   7     3824.12     3112.17    129.37 o 
   3   1   7       94.23       30.09     22.49 o 
   4   1   7      543.69      448.40     27.19 o 
   5   1   7       33.81       35.32     30.90 o 
   6   1   7        6.27       13.40     29.68 o 
  -9   2   7       35.36       50.81     37.98 o 
  -8   2   7      346.37      335.37     24.17 o 
  -7   2   7      458.11      434.46     22.04 o 
  -6   2   7     1670.58     1727.94     41.79 o 
  -5   2   7      625.72      694.02     23.52 o 
  -4   2   7      837.21      949.13     43.91 o 
  -3   2   7      141.97      147.42     15.24 o 
  -2   2   7        6.28        5.22     14.61 o 
  -1   2   7      343.91      295.37     23.93 o 
   0   2   7      270.85      296.62     30.47 o 
   1   2   7      246.10      209.45     29.72 o 
   2   2   7     1575.42     1428.24     71.63 o 
   3   2   7      630.13      436.43     20.73 o 
   4   2   7      562.09      447.40     34.11 o 
   5   2   7       58.68       24.40     23.81 o 
  -8   3   7      123.37      100.25     28.95 o 
  -7   3   7       56.41       53.49     21.19 o 
  -6   3   7      257.01      284.51     23.68 o 
  -5   3   7      805.88      811.01     21.98 o 
  -4   3   7      491.83      493.43     27.10 o 
  -3   3   7       84.42       90.85     17.29 o 
  -2   3   7      360.01      252.51     44.28 o 
  -1   3   7     2015.69     1739.78     27.68 o 
   0   3   7      241.95      283.23     23.86 o 
   1   3   7      332.91      371.65     22.05 o 
   2   3   7      358.16      349.91     28.78 o 
   3   3   7       91.49       94.60     21.33 o 
   4   3   7      224.08      171.93     20.77 o 
   5   3   7        2.66        5.90     27.42 o 
  -8   4   7      278.01      232.83     24.31 o 
  -7   4   7      681.73      610.56     33.10 o 
  -6   4   7       48.11       33.13     26.85 o 
  -5   4   7       29.70       52.90     17.16 o 
  -4   4   7       82.55       98.99     18.47 o 
  -3   4   7      258.56      231.45     20.62 o 
  -2   4   7      971.97      867.47     82.49 o 
  -1   4   7     2331.64     2211.90     37.58 o 
   0   4   7     1354.75     1771.60     36.61 o 
   1   4   7     1400.95     1529.52     62.93 o 
   2   4   7      394.58      419.58     28.39 o 
   3   4   7       24.81       22.78     23.13 o 
   4   4   7       48.04       54.97     24.66 o 
  -7   5   7      573.51      583.98     68.74 o 
  -6   5   7       29.49       34.78     24.73 o 
  -5   5   7      301.51      332.79     46.47 o 
  -4   5   7      839.30      798.68    100.61 o 
  -3   5   7      158.56      194.51     28.20 o 
  -2   5   7      147.55      110.38     51.80 o 
  -1   5   7      619.26      612.64     28.51 o 
   0   5   7      171.38      226.90     37.07 o 
   1   5   7      764.58      854.72     45.96 o 
   2   5   7       32.23       62.35     23.05 o 
   3   5   7      139.12      165.90     34.21 o 
  -7   6   7       63.72       26.76     25.30 o 
  -6   6   7      142.80      150.19     25.17 o 
  -5   6   7      295.40      314.59     43.00 o 
  -4   6   7     1581.23     1514.71    225.94 o 
  -3   6   7      326.91      308.89     25.26 o 
  -2   6   7     1522.86     1637.26    247.64 o 
  -1   6   7      145.76      192.62     35.49 o 
   0   6   7       78.87      140.38     36.28 o 
   1   6   7       89.53       97.81     29.35 o 
   2   6   7        4.24       14.46     34.72 o 
  -5   7   7        2.01       24.37     23.25 o 
  -4   7   7      150.74      135.52     23.90 o 
  -3   7   7      198.37      162.63     35.67 o 
  -2   7   7      435.14      505.96     78.07 o 
  -1   7   7       50.81       93.59     41.86 o 
   0   7   7       50.31       58.84     44.56 o 
   1   7   7       27.61       47.47     34.62 o 
  -3   8   7        1.96      -17.30     46.33 o 
  -2   8   7      218.94      280.76     48.51 o 
  -3 -12   8      788.04      752.32     43.77 o 
  -2 -12   8        0.02       -3.07     39.21 o 
  -1 -12   8      837.24      879.50     45.40 o 
   0 -12   8        5.99       21.41     29.31 o 
   1 -12   8       23.37       42.42     36.67 o 
   2 -12   8        2.50       26.98     53.45 o 
  -4 -11   8      333.82      267.78     42.33 o 
  -3 -11   8      816.24      744.42     38.05 o 
  -2 -11   8       20.28        7.58     35.72 o 
  -1 -11   8     1755.13     2013.87    383.86 o 
   0 -11   8       98.23      147.02     27.15 o 
   1 -11   8      464.97      572.07    151.33 o 
   2 -11   8      585.15      500.68     42.56 o 
   3 -11   8       14.60       10.52     37.82 o 
   4 -11   8      302.84      325.46     84.31 o 
  -5 -10   8        7.22       23.49     36.37 o 
  -4 -10   8     1020.29      806.42     37.12 o 
  -3 -10   8        1.33       21.49     35.91 o 
  -2 -10   8       27.47       31.62     20.98 o 
  -1 -10   8       64.80       61.96     22.93 o 
   0 -10   8       14.14       26.19     22.23 o 
   1 -10   8       12.05       21.12     34.61 o 
   2 -10   8      711.79      792.16    186.87 o 
   3 -10   8       46.59       41.45     27.16 o 
   4 -10   8     1200.77     1208.98    309.81 o 
   5 -10   8       13.55       -5.81     43.30 o 
  -6  -9   8      536.75      574.28    118.68 o 
  -5  -9   8        2.15       30.58     30.45 o 
  -4  -9   8     1979.17     2162.86    483.77 o 
  -3  -9   8       11.83       21.60     24.12 o 
  -2  -9   8      490.88      551.59     96.38 o 
  -1  -9   8      306.84      350.93     73.23 o 
   0  -9   8       43.93       62.43     24.79 o 
   1  -9   8      267.97      378.58     34.05 o 
   2  -9   8      234.11      294.65     75.56 o 
   3  -9   8       12.29       34.42     25.25 o 
   4  -9   8     1430.92     1446.93    429.44 o 
   5  -9   8        1.14      -27.61     30.01 o 
  -7  -8   8      238.10      207.56    159.45 o 
  -6  -8   8      129.70      158.24     49.96 o 
  -5  -8   8       76.84      104.92     27.65 o 
  -4  -8   8      926.92      979.10    286.48 o 
  -3  -8   8      575.45      614.69     83.13 o 
  -2  -8   8      575.09      596.04     70.48 o 
  -1  -8   8       97.10       76.38     23.38 o 
   0  -8   8       14.19       15.01     17.59 o 
   1  -8   8     1078.15     1356.73     36.75 o 
   2  -8   8        1.91      -21.95     23.81 o 
   3  -8   8       61.67       44.26     20.46 o 
   4  -8   8      450.92      407.69     75.82 o 
   5  -8   8      114.10      136.22     24.74 o 
  -7  -7   8     1457.67     1653.21    175.15 o 
  -6  -7   8       77.00       88.01     29.96 o 
  -5  -7   8      584.69      751.30     45.82 o 
  -4  -7   8      113.92      136.56     47.17 o 
  -3  -7   8       49.44       52.95     22.65 o 
  -2  -7   8      171.62      154.73     23.09 o 
  -1  -7   8      565.80      500.07     45.25 o 
   0  -7   8      197.53      240.63     18.48 o 
   1  -7   8     5103.11     6386.95     49.40 o 
   2  -7   8      188.26      195.29     23.70 o 
   3  -7   8     2517.90     2580.41    568.31 o 
   4  -7   8      236.16      220.17     37.89 o 
   5  -7   8       57.20       41.07     29.79 o 
   6  -7   8      162.34      132.06     28.07 o 
  -8  -6   8       12.53       22.98     32.84 o 
  -7  -6   8     1384.40     1597.93    164.03 o 
  -6  -6   8      304.61      332.06     30.68 o 
  -5  -6   8     1554.74     1801.06    325.23 o 
  -4  -6   8        2.65       31.77     33.72 o 
  -3  -6   8       53.78       47.77     26.07 o 
  -2  -6   8      638.88      532.37     44.61 o 
  -1  -6   8       92.77       99.29     20.50 o 
   0  -6   8       22.79       27.65     16.94 o 
   1  -6   8     2847.20     3229.87     40.14 o 
   2  -6   8      383.24      474.64    108.87 o 
   3  -6   8     2739.48     2569.76    622.74 o 
   4  -6   8       92.36       65.65     26.73 o 
   5  -6   8      142.37      124.63     23.93 o 
   6  -6   8       21.69       30.18     30.82 o 
  -8  -5   8      252.80      253.86     32.60 o 
  -7  -5   8      268.07      243.82     27.36 o 
  -6  -5   8       27.54       41.87     23.50 o 
  -5  -5   8      524.35      532.06     63.52 o 
  -4  -5   8      470.91      540.40     61.91 o 
  -3  -5   8      140.01      124.19     28.05 o 
  -2  -5   8     7110.98     4848.53     44.65 o 
  -1  -5   8       30.63       38.82     21.50 o 
   0  -5   8     5710.52     5424.43   1243.01 o 
   1  -5   8      640.30      595.90     23.72 o 
   2  -5   8      190.63      171.90     22.30 o 
   3  -5   8     1180.02     1026.24    207.57 o 
   4  -5   8        6.96       12.50     24.46 o 
   5  -5   8      234.35      232.72     42.89 o 
   6  -5   8      240.66      233.82     44.93 o 
  -8  -4   8     1002.71      971.54     29.30 o 
  -7  -4   8      129.35      142.20     27.07 o 
  -6  -4   8       71.70       70.45     25.19 o 
  -5  -4   8        2.13       -2.34     21.91 o 
  -4  -4   8       68.32       64.22     17.51 o 
  -3  -4   8       54.02       21.60     27.14 o 
  -2  -4   8     4485.54     3206.23    448.86 o 
  -1  -4   8      521.58      421.92     30.91 o 
   0  -4   8     6989.46     7390.16     33.18 o 
   1  -4   8      325.48      340.90     22.84 o 
   2  -4   8      453.28      406.86     49.89 o 
   3  -4   8       34.80       43.34     23.53 o 
   4  -4   8      164.99      154.92     23.99 o 
   5  -4   8        3.33        3.42     26.17 o 
   6  -4   8       15.42       61.10     29.22 o 
  -9  -3   8        4.63       38.18     33.82 o 
  -8  -3   8      826.42      829.10     25.86 o 
  -7  -3   8      160.95      180.82     26.73 o 
  -6  -3   8      324.49      365.73     20.33 o 
  -5  -3   8     3700.09     4135.65    121.68 o 
  -4  -3   8       27.99       34.08     18.42 o 
  -3  -3   8     5155.43     4392.02     35.84 o 
  -2  -3   8     1192.20      788.28     28.75 o 
  -1  -3   8      466.83      353.29     22.75 o 
   0  -3   8     3964.72     4451.01     40.19 o 
   1  -3   8       12.06       11.25     16.12 o 
   2  -3   8      968.04      846.84     23.95 o 
   3  -3   8      574.23      496.49     53.03 o 
   4  -3   8       16.09       23.27     24.54 o 
   5  -3   8      680.47      588.48     57.75 o 
   6  -3   8        1.39       28.79     41.12 o 
  -9  -2   8        7.26        5.73     58.86 o 
  -8  -2   8        4.03       -5.11     29.32 o 
  -7  -2   8       10.14      -23.20     31.68 o 
  -6  -2   8        4.61       10.03     22.33 o 
  -5  -2   8     1991.45     2233.17     29.65 o 
  -4  -2   8       10.01       20.30     17.07 o 
  -3  -2   8     6047.39     4055.13   1612.00 o 
  -2  -2   8       55.24       28.09     26.89 o 
  -1  -2   8      484.36      408.07     22.28 o 
   0  -2   8      247.50      298.20     29.96 o 
   1  -2   8      752.03      522.51    239.32 o 
   2  -2   8      158.93      116.94     27.21 o 
   3  -2   8        9.47       21.08     20.52 o 
   4  -2   8        3.83        2.97     26.38 o 
   5  -2   8      381.26      304.06     41.44 o 
   6  -2   8        1.82       24.37     32.23 o 
  -9  -1   8        7.73       37.68     28.89 o 
  -8  -1   8       66.95       75.58     27.93 o 
  -7  -1   8      235.81      203.19     23.05 o 
  -6  -1   8      111.47      144.71     22.38 o 
  -5  -1   8       27.41       41.23     20.36 o 
  -4  -1   8      376.85      403.43     20.19 o 
  -3  -1   8     2261.94     2112.77     48.33 o 
  -2  -1   8     1103.05      699.34    393.95 o 
  -1  -1   8      671.90      559.75     30.93 o 
   0  -1   8       51.87       64.66     30.28 o 
   1  -1   8      527.06      427.33     18.00 o 
   2  -1   8       71.23       30.57     20.54 o 
   3  -1   8      177.86      121.36     32.42 o 
   4  -1   8        0.46        1.84     28.81 o 
   5  -1   8      219.40      279.32     39.68 o 
   6  -1   8       49.79       52.47     42.33 o 
  -9   0   8      361.04      308.31     31.63 o 
  -8   0   8      341.18      297.00     24.80 o 
  -7   0   8      423.04      375.99     25.51 o 
  -6   0   8     1657.10     1789.27     27.58 o 
  -5   0   8     1113.02     1131.25     30.98 o 
  -4   0   8       27.32       28.79     17.27 o 
  -3   0   8     4003.55     2511.33   1124.04 o 
  -2   0   8     1703.76     1128.60    132.92 o 
  -1   0   8     4470.01     3869.21     39.63 o 
   0   0   8      353.10      428.82     22.00 o 
   1   0   8     1144.60      990.80     99.98 o 
   2   0   8      290.91      259.40     18.25 o 
   3   0   8      272.04      149.78     68.85 o 
   4   0   8       72.10       69.58     30.03 o 
   5   0   8      398.73      300.70     34.47 o 
  -9   1   8        0.10       15.04     26.67 o 
  -8   1   8      165.70      147.92     37.12 o 
  -7   1   8      112.43      107.63     29.56 o 
  -6   1   8     2401.94     2425.28     33.40 o 
  -5   1   8      324.66      408.15     23.01 o 
  -4   1   8     1848.90     1861.39    101.33 o 
  -3   1   8      152.15      154.47     21.84 o 
  -2   1   8       41.90       21.17     14.76 o 
  -1   1   8       63.46       58.52     29.54 o 
   0   1   8       41.43       77.87     20.75 o 
   1   1   8       88.36       83.42     21.26 o 
   2   1   8      934.75      835.44     62.10 o 
   3   1   8       89.39       80.40     22.83 o 
   4   1   8      868.11      538.33    186.74 o 
   5   1   8       58.67       37.87     22.83 o 
  -8   2   8       82.14       91.54     49.70 o 
  -7   2   8       24.49       29.54     25.97 o 
  -6   2   8     1181.56     1315.02     47.05 o 
  -5   2   8      353.21      320.76     38.68 o 
  -4   2   8     2307.05     2361.28    107.56 o 
  -3   2   8       38.28       36.48     15.48 o 
  -2   2   8      395.04      279.51     82.68 o 
  -1   2   8      450.10      428.31     29.72 o 
   0   2   8        5.23       14.61     22.28 o 
   1   2   8      166.20      175.09     23.58 o 
   2   2   8      343.79      342.91     25.84 o 
   3   2   8       68.38       64.97     23.49 o 
   4   2   8      608.71      459.51     22.93 o 
  -8   3   8      219.40      197.79     33.09 o 
  -7   3   8      384.68      349.44     30.00 o 
  -6   3   8      351.92      387.08     26.64 o 
  -5   3   8      145.93      131.16     17.62 o 
  -4   3   8      599.81      585.63     40.81 o 
  -3   3   8      309.30      254.26     17.27 o 
  -2   3   8      395.45      282.78     95.55 o 
  -1   3   8      297.75      272.02     31.91 o 
   0   3   8       73.72      126.84     33.68 o 
   1   3   8      624.37      716.13     30.28 o 
   2   3   8       58.64       52.24     26.95 o 
   3   3   8        0.59      -10.49     24.20 o 
   4   3   8      103.86       82.02     26.19 o 
  -7   4   8      970.77      889.91     33.40 o 
  -6   4   8       11.97        5.60     19.85 o 
  -5   4   8      245.95      241.19     20.96 o 
  -4   4   8      102.51      137.48     21.82 o 
  -3   4   8        7.39       26.97     18.17 o 
  -2   4   8       33.16       44.96     38.86 o 
  -1   4   8      293.14      284.20     36.05 o 
   0   4   8       59.82       46.61     33.26 o 
   1   4   8     1035.10     1164.53     28.83 o 
   2   4   8       88.36      100.39     28.05 o 
   3   4   8      236.17      263.38     27.29 o 
  -7   5   8      482.26      374.08     39.33 o 
  -6   5   8      395.99      425.02     49.55 o 
  -5   5   8      433.11      437.34     56.86 o 
  -4   5   8        1.43        1.95     20.14 o 
  -3   5   8       44.66       30.30     23.04 o 
  -2   5   8       83.35       87.27     37.33 o 
  -1   5   8       27.28      109.31     34.65 o 
   0   5   8       67.09       59.26     38.79 o 
   1   5   8      202.79      255.07     28.79 o 
   2   5   8      252.30      284.81     32.15 o 
  -6   6   8       40.20       32.14     26.42 o 
  -5   6   8      102.43       92.56     24.61 o 
  -4   6   8       43.14       59.32     22.90 o 
  -3   6   8      216.01      202.76     71.19 o 
  -2   6   8      611.89      693.53     45.49 o 
  -1   6   8      147.47      149.68     38.65 o 
   0   6   8      218.45      293.18     44.61 o 
   1   6   8       83.30       87.09     29.65 o 
  -4   7   8       18.09       56.79     43.91 o 
  -3   7   8      183.27      227.10     59.45 o 
  -2   7   8      258.50      253.74     49.54 o 
  -2 -12   9       14.26       30.61     44.79 o 
  -1 -12   9      868.17     1027.78     42.75 o 
   0 -12   9       12.69       42.26     40.50 o 
   1 -12   9      289.69      402.41     80.33 o 
   2 -12   9       14.26       18.66     35.23 o 
  -4 -11   9      466.65      338.30     41.03 o 
  -3 -11   9       39.10       23.68     41.63 o 
  -2 -11   9       94.58      111.76     32.99 o 
  -1 -11   9      928.59     1207.55    157.07 o 
   0 -11   9        6.96       27.35     22.85 o 
   1 -11   9     1002.64     1335.94    258.62 o 
   2 -11   9       36.40       15.40     45.40 o 
   3 -11   9       81.79       80.92     30.62 o 
  -5 -10   9       40.17       74.00     38.98 o 
  -4 -10   9      878.30      777.44     38.75 o 
  -3 -10   9       92.64      107.21     26.17 o 
  -2 -10   9      411.26      481.38     70.34 o 
  -1 -10   9      480.31      600.97     91.04 o 
   0 -10   9       95.04      174.42     22.49 o 
   1 -10   9      754.79      954.74    393.74 o 
   2 -10   9       28.10       70.05     41.68 o 
   3 -10   9      222.19      261.83     66.52 o 
   4 -10   9      285.42      286.42     50.21 o 
  -6  -9   9       56.63       88.16     28.38 o 
  -5  -9   9       33.54       38.73     26.67 o 
  -4  -9   9     1576.44     1781.42    315.29 o 
  -3  -9   9       13.26       26.42     21.78 o 
  -2  -9   9     2470.35     2740.99    341.51 o 
  -1  -9   9        0.71       -3.63     19.36 o 
   0  -9   9      257.97      286.61     20.93 o 
   1  -9   9       69.17       44.03     43.14 o 
   2  -9   9       10.50       42.05     37.21 o 
   3  -9   9       27.50       39.11     23.07 o 
   4  -9   9      502.58      518.04     97.49 o 
  -7  -8   9      515.12      721.49     58.56 o 
  -6  -8   9       44.93       88.11     29.51 o 
  -5  -8   9      444.54      469.73     79.47 o 
  -4  -8   9      839.96     1002.86    238.11 o 
  -3  -8   9       63.15       72.88     20.07 o 
  -2  -8   9     2224.84     1990.85    166.52 o 
  -1  -8   9       85.22       81.72     18.88 o 
   0  -8   9      697.18      844.90     67.19 o 
   1  -8   9      434.33      470.19    266.55 o 
   2  -8   9        8.98       -0.21     23.99 o 
   3  -8   9      551.21      562.41    115.87 o 
   4  -8   9      107.37       91.77     27.82 o 
   5  -8   9        6.98       -3.69     32.48 o 
  -7  -7   9      784.88      829.28    263.16 o 
  -6  -7   9       10.80       21.73     27.49 o 
  -5  -7   9     1946.88     2651.70     47.96 o 
  -4  -7   9       36.87       45.76     24.39 o 
  -3  -7   9      150.75      142.96     22.32 o 
  -2  -7   9       48.36       57.46     17.91 o 
  -1  -7   9       85.14       46.35     23.34 o 
   0  -7   9       14.28       15.57     22.53 o 
   1  -7   9      726.13      738.98    433.93 o 
   2  -7   9        1.06       39.26     32.98 o 
   3  -7   9     2194.20     2109.43    442.35 o 
   4  -7   9        3.66       23.15     24.32 o 
   5  -7   9      436.28      427.26     99.12 o 
  -8  -6   9      113.99      126.37     35.57 o 
  -7  -6   9      628.13      712.89     81.21 o 
  -6  -6   9       43.26       69.94     27.71 o 
  -5  -6   9     2719.17     3236.88   1677.08 o 
  -4  -6   9      148.93      125.91     31.58 o 
  -3  -6   9     1185.87     1120.12    105.52 o 
  -2  -6   9      153.37      115.17     29.96 o 
  -1  -6   9       10.70       -9.22     17.44 o 
   0  -6   9      471.08      601.12     19.47 o 
   1  -6   9      224.27      169.99    131.91 o 
   2  -6   9        0.84       38.93     32.98 o 
   3  -6   9     1833.66     1737.22    270.37 o 
   4  -6   9      108.49      144.46     44.96 o 
   5  -6   9      777.59      692.94    141.47 o 
  -8  -5   9      408.58      404.10     31.75 o 
  -7  -5   9       50.25       36.74     26.76 o 
  -6  -5   9       15.34       35.96     25.43 o 
  -5  -5   9      428.51      480.03     37.79 o 
  -4  -5   9      852.32      879.05    475.05 o 
  -3  -5   9      323.59      309.60     32.79 o 
  -2  -5   9       34.40       33.91     21.23 o 
  -1  -5   9       13.31        8.81     23.29 o 
   0  -5   9     2037.42     1940.49    366.19 o 
   1  -5   9       16.65       26.98     17.10 o 
   2  -5   9      480.47      509.24     34.23 o 
   3  -5   9      219.52      200.02     31.68 o 
   4  -5   9       67.81       68.92     28.69 o 
   5  -5   9      226.21      269.88     87.96 o 
  -8  -4   9     1054.46     1129.52     60.84 o 
  -7  -4   9      591.54      592.78     27.26 o 
  -6  -4   9      595.76      626.97     36.26 o 
  -5  -4   9      622.93      666.00     81.89 o 
  -4  -4   9       88.78       43.37     24.49 o 
  -3  -4   9      643.48      522.92     32.93 o 
  -2  -4   9       95.04       48.37     22.33 o 
  -1  -4   9     1288.88     1128.15     27.58 o 
   0  -4   9     3661.67     4424.45     63.42 o 
   1  -4   9     1599.88     1254.42    639.95 o 
   2  -4   9     2407.76     2220.04     36.84 o 
   3  -4   9      899.16      818.42     34.56 o 
   4  -4   9       23.47       -3.99     27.46 o 
   5  -4   9      274.20      198.25     33.63 o 
  -8  -3   9     1160.12     1241.01     31.52 o 
  -7  -3   9      396.37      437.93     27.68 o 
  -6  -3   9     1932.89     2124.50     88.84 o 
  -5  -3   9        4.72       20.84     20.84 o 
  -4  -3   9      636.89      640.34     66.52 o 
  -3  -3   9     1068.64      764.94    445.82 o 
  -2  -3   9      571.46      426.03     45.19 o 
  -1  -3   9      375.72      359.74     29.58 o 
   0  -3   9     3332.92     3954.57     39.26 o 
   1  -3   9      198.43      211.70     19.87 o 
   2  -3   9     3651.34     2811.61   1484.42 o 
   3  -3   9       98.34       79.49     33.12 o 
   4  -3   9      569.17      439.31     32.86 o 
   5  -3   9       57.68       42.17     27.30 o 
  -8  -2   9      135.05      135.37     25.69 o 
  -7  -2   9        7.26       -0.05     26.31 o 
  -6  -2   9      239.00      267.54     23.35 o 
  -5  -2   9      196.11      215.84     19.67 o 
  -4  -2   9      232.04      171.56     21.18 o 
  -3  -2   9     4865.61     3609.60   1867.21 o 
  -2  -2   9      204.72      133.82     28.28 o 
  -1  -2   9     5639.37     5106.92     42.93 o 
   0  -2   9      418.87      457.47     30.79 o 
   1  -2   9      454.21      458.58     56.54 o 
   2  -2   9      492.26      410.92     56.42 o 
   3  -2   9        7.85      -22.42     31.91 o 
   4  -2   9      106.97       96.01     27.16 o 
   5  -2   9      201.55      149.03     29.93 o 
  -8  -1   9       61.18       60.36     28.12 o 
  -7  -1   9       71.28       50.65     26.18 o 
  -6  -1   9       66.24       91.18     24.85 o 
  -5  -1   9        5.87        9.70     19.55 o 
  -4  -1   9        9.11        9.83     20.70 o 
  -3  -1   9     1186.50     1037.85     22.65 o 
  -2  -1   9      373.58      311.05     32.68 o 
  -1  -1   9     2963.99     2693.37     30.19 o 
   0  -1   9      328.25      454.40     30.47 o 
   1  -1   9      212.67      205.66     25.51 o 
   2  -1   9        0.23        2.35     22.71 o 
   3  -1   9      223.70      131.15    127.29 o 
   4  -1   9       22.85       26.19     28.33 o 
   5  -1   9       11.65       26.69     27.08 o 
  -8   0   9        4.25       30.21     29.34 o 
  -7   0   9      247.32      238.12     25.24 o 
  -6   0   9     1298.63     1403.88     27.61 o 
  -5   0   9       68.20       91.16     19.13 o 
  -4   0   9     2456.27     1990.49    388.67 o 
  -3   0   9      416.37      256.90    158.52 o 
  -2   0   9      120.31      108.80     40.91 o 
  -1   0   9     1552.89     1542.98     33.96 o 
   0   0   9      135.90      129.08     30.93 o 
   1   0   9      748.77      790.65     24.23 o 
   2   0   9       61.96       60.15     24.72 o 
   3   0   9       28.75       27.54     25.44 o 
   4   0   9      269.18      127.89    137.47 o 
  -8   1   9       11.95       25.87     31.23 o 
  -7   1   9       96.92      114.83     26.20 o 
  -6   1   9      432.64      476.72     30.82 o 
  -5   1   9      335.20      353.01     25.93 o 
  -4   1   9     2152.27     2014.96     68.54 o 
  -3   1   9      329.68      262.59     46.83 o 
  -2   1   9      312.67      254.76     24.98 o 
  -1   1   9      133.80      164.99     30.93 o 
   0   1   9      346.94      474.40     25.21 o 
   1   1   9       42.57       41.52     19.66 o 
   2   1   9       37.08       43.07     25.87 o 
   3   1   9       12.21      -23.74     27.38 o 
   4   1   9      179.09      162.79     31.49 o 
  -8   2   9        1.08        6.73     58.56 o 
  -7   2   9      134.44      128.00     20.98 o 
  -6   2   9       63.07       75.18     35.63 o 
  -5   2   9       83.53       59.03     19.60 o 
  -4   2   9     1061.35      844.58    138.36 o 
  -3   2   9      544.17      511.79     32.93 o 
  -2   2   9      807.86      752.12     23.07 o 
  -1   2   9       30.63       42.70     32.05 o 
   0   2   9        0.88       -7.95     25.54 o 
   1   2   9       81.48      105.38     25.98 o 
   2   2   9       16.12       27.86     22.94 o 
   3   2   9        4.55       -7.02     24.35 o 
  -7   3   9      506.13      487.90     31.02 o 
  -6   3   9      461.97      438.19     23.08 o 
  -5   3   9       61.02       66.50     21.27 o 
  -4   3   9      951.52      906.23     43.42 o 
  -3   3   9      426.92      282.78     88.03 o 
  -2   3   9     1227.99     1148.45     29.88 o 
  -1   3   9      149.89      137.40     27.21 o 
   0   3   9      563.53      752.74     36.47 o 
   1   3   9      119.92      173.52     25.91 o 
   2   3   9      163.07      164.06     28.32 o 
   3   3   9       67.74       83.11     30.18 o 
  -7   4   9      372.00      326.74     28.22 o 
  -6   4   9      289.40      249.88     29.76 o 
  -5   4   9      488.05      460.44     41.30 o 
  -4   4   9       90.99       51.63     24.57 o 
  -3   4   9        1.06        4.01     22.81 o 
  -2   4   9        4.09      -28.51     34.61 o 
  -1   4   9       21.18       64.24     36.65 o 
   0   4   9       20.98       45.21     41.03 o 
   1   4   9      183.20      161.65     30.90 o 
   2   4   9       52.81       80.47     31.44 o 
  -6   5   9      143.44      159.02     29.03 o 
  -5   5   9     1000.25      926.68     85.93 o 
  -4   5   9       80.13       74.46     23.71 o 
  -3   5   9      579.73      593.93     61.63 o 
  -2   5   9       51.04       15.02     38.51 o 
  -1   5   9      143.17      135.40     44.05 o 
   0   5   9       36.90       25.82     46.42 o 
   1   5   9      165.94      204.52     48.14 o 
  -4   6   9       45.07       46.89     24.27 o 
  -3   6   9       18.16       27.70     34.96 o 
  -2   6   9       63.97       34.84     47.68 o 
  -1 -12  10      704.51      896.93     98.55 o 
   0 -12  10       49.86      119.54     40.07 o 
  -4 -11  10      424.22      477.42     47.72 o 
  -3 -11  10       16.11       35.46     28.76 o 
  -2 -11  10      636.09      841.68    124.63 o 
  -1 -11  10      100.91      176.01     26.68 o 
   0 -11  10      146.15      265.40     57.65 o 
   1 -11  10      760.58      892.98     48.28 o 
   2 -11  10       31.55       26.67     32.48 o 
  -5 -10  10       41.24       36.09     27.49 o 
  -4 -10  10      401.43      569.87     76.99 o 
  -3 -10  10        0.40        3.14     25.87 o 
  -2 -10  10     1301.37     1625.63    195.36 o 
  -1 -10  10        8.67       26.10     23.08 o 
   0 -10  10      210.73      287.65     40.70 o 
   1 -10  10      215.14      248.56     38.44 o 
   2 -10  10       55.91       76.10     41.17 o 
   3 -10  10      195.85      256.85     47.63 o 
  -6  -9  10       23.54       56.77     28.65 o 
  -5  -9  10       55.51       73.78     31.59 o 
  -4  -9  10       78.83      108.30     24.59 o 
  -3  -9  10        0.04        5.72     23.16 o 
  -2  -9  10     1303.77     1439.06    123.80 o 
  -1  -9  10       42.41       68.19     21.02 o 
   0  -9  10      580.69      810.42     76.68 o 
   1  -9  10        9.40       19.96     26.10 o 
   2  -9  10       61.70      136.10     35.63 o 
   3  -9  10        0.21       15.66     31.18 o 
   4  -9  10       44.86       45.03     32.96 o 
  -6  -8  10        4.22       33.76     32.90 o 
  -5  -8  10      691.41      807.27    176.06 o 
  -4  -8  10       79.86      116.36     26.68 o 
  -3  -8  10      116.27      124.84     28.12 o 
  -2  -8  10     1324.24     1428.08    133.68 o 
  -1  -8  10      255.32      313.95     40.96 o 
   0  -8  10     1714.09     2526.90    195.08 o 
   1  -8  10       67.82       65.02     26.91 o 
   2  -8  10      221.34      298.16     40.79 o 
   3  -8  10      102.34      129.37     29.84 o 
   4  -8  10        9.77       50.35     49.86 o 
  -7  -7  10       24.67       37.80     32.42 o 
  -6  -7  10       76.18       96.15     39.49 o 
  -5  -7  10     1165.10     1350.21    250.64 o 
  -4  -7  10      244.49      244.55     21.21 o 
  -3  -7  10      940.47      919.06     81.40 o 
  -2  -7  10      574.67      534.34     93.96 o 
  -1  -7  10       86.39      105.81     19.77 o 
   0  -7  10      645.77      806.79     52.82 o 
   1  -7  10      154.98      173.00     45.10 o 
   2  -7  10      241.17      258.76     26.79 o 
   3  -7  10      296.63      288.25     36.84 o 
   4  -7  10       52.96       52.48     30.49 o 
  -7  -6  10       73.73       92.42     29.43 o 
  -6  -6  10       57.83       36.03     28.10 o 
  -5  -6  10     1723.13     1947.00   1045.27 o 
  -4  -6  10      143.39      141.95     23.62 o 
  -3  -6  10     3557.79     3021.07     41.63 o 
  -2  -6  10      105.04       91.65     21.95 o 
  -1  -6  10      757.61      669.09     32.66 o 
   0  -6  10       70.98       96.79     22.60 o 
   1  -6  10       35.25        1.87     22.67 o 
   2  -6  10       83.52      103.03     32.98 o 
   3  -6  10      559.15      543.89     41.72 o 
   4  -6  10        4.68       20.37     31.13 o 
   5  -6  10      962.66      808.73    163.89 o 
  -8  -5  10      547.92      560.57     82.40 o 
  -7  -5  10       36.86       19.31     28.57 o 
  -6  -5  10      739.86      681.56    215.45 o 
  -5  -5  10      422.11      388.44     43.58 o 
  -4  -5  10       33.63       25.49     33.77 o 
  -3  -5  10     1201.09      953.88     73.03 o 
  -2  -5  10      272.11      225.41     24.00 o 
  -1  -5  10      417.68      419.93     26.68 o 
   0  -5  10      318.19      339.72     36.40 o 
   1  -5  10        1.49      -14.88     21.76 o 
   2  -5  10      875.22      658.53    358.37 o 
   3  -5  10       20.87       -5.95     37.44 o 
   4  -5  10       41.37       34.37     40.75 o 
   5  -5  10      182.23      192.20     68.19 o 
  -8  -4  10      451.88      493.80     30.63 o 
  -7  -4  10       29.75       30.53     23.22 o 
  -6  -4  10     1555.38     1348.56    362.67 o 
  -5  -4  10       54.20       60.32     35.23 o 
  -4  -4  10      154.65      101.28     70.38 o 
  -3  -4  10        0.24        1.58     30.65 o 
  -2  -4  10      264.26      230.90     19.56 o 
  -1  -4  10        3.26        7.35     21.44 o 
   0  -4  10      152.45      186.31     21.25 o 
   1  -4  10       15.53       29.52     18.05 o 
   2  -4  10     1523.99     1111.13    428.96 o 
   3  -4  10       91.82      122.61     25.77 o 
   4  -4  10      376.07      331.51     41.21 o 
   5  -4  10       99.86       31.12     42.79 o 
  -8  -3  10      276.00      255.72     30.08 o 
  -7  -3  10       94.52      118.62     24.44 o 
  -6  -3  10     1363.77     1401.58     50.82 o 
  -5  -3  10      534.92      491.01     24.00 o 
  -4  -3  10      746.66      549.40    311.39 o 
  -3  -3  10        0.57       12.84     29.77 o 
  -2  -3  10       11.52       21.12     23.68 o 
  -1  -3  10      264.40      210.52     32.33 o 
   0  -3  10       12.93       18.75     17.38 o 
   1  -3  10        9.68       16.19     18.96 o 
   2  -3  10      816.36      743.67    316.14 o 
   3  -3  10      307.02      185.21    108.12 o 
   4  -3  10      532.27      400.77     32.28 o 
  -8  -2  10      113.65       78.06     25.68 o 
  -7  -2  10        2.48       12.53     26.20 o 
  -6  -2  10      300.42      357.00     26.84 o 
  -5  -2  10      562.31      500.59     60.61 o 
  -4  -2  10      352.19      272.35     22.98 o 
  -3  -2  10        3.33       24.93     30.89 o 
  -2  -2  10      127.74      136.80     20.84 o 
  -1  -2  10     1277.28     1268.17     34.00 o 
   0  -2  10       99.73      129.87     30.42 o 
   1  -2  10      485.78      480.77     23.09 o 
   2  -2  10      279.97      209.98     24.37 o 
   3  -2  10       48.83       56.67     31.58 o 
   4  -2  10      199.89      104.75     60.31 o 
  -8  -1  10      372.32      387.21     30.68 o 
  -7  -1  10      751.14      748.46     27.66 o 
  -6  -1  10      229.52      237.66     25.11 o 
  -5  -1  10       27.63       25.23     23.99 o 
  -4  -1  10       81.98       59.90     19.12 o 
  -3  -1  10       89.33       40.38     16.89 o 
  -2  -1  10      431.08      370.95     23.40 o 
  -1  -1  10     1912.03     1936.54     36.84 o 
   0  -1  10      999.90     1335.15     27.68 o 
   1  -1  10     1738.82     1902.67     99.29 o 
   2  -1  10      554.24      582.67     26.90 o 
   3  -1  10       71.57       73.54     29.82 o 
   4  -1  10      106.45       44.79     34.42 o 
  -8   0  10      240.58      245.23     31.26 o 
  -7   0  10      508.37      515.46     26.12 o 
  -6   0  10       46.83        5.55     26.30 o 
  -5   0  10      209.01      178.16     20.17 o 
  -4   0  10      467.22      324.25     85.80 o 
  -3   0  10       96.10       39.79     21.15 o 
  -2   0  10      305.50      292.02     30.23 o 
  -1   0  10      661.31      609.20     32.05 o 
   0   0  10       93.66      169.68     23.91 o 
   1   0  10     1022.34     1114.47     24.10 o 
   2   0  10      104.43      102.41     19.50 o 
   3   0  10      220.27      215.53     29.57 o 
   4   0  10       20.91       46.75     42.70 o 
  -7   1  10      148.72      156.30     26.27 o 
  -6   1  10       24.08       15.31     24.60 o 
  -5   1  10      378.45      361.05     24.47 o 
  -4   1  10     1290.63     1028.45     73.28 o 
  -3   1  10      634.18      413.19    123.92 o 
  -2   1  10     2033.25     1958.72     36.42 o 
  -1   1  10      595.56      674.13     34.23 o 
   0   1  10      175.15      260.90     37.35 o 
   1   1  10      360.89      403.94     72.24 o 
   2   1  10       22.34       26.96     28.93 o 
   3   1  10      117.00      121.38     31.62 o 
  -7   2  10       57.19       59.76     43.21 o 
  -6   2  10        2.95      -16.95     23.67 o 
  -5   2  10       48.06       29.59     22.09 o 
  -4   2  10      167.92      117.12     24.21 o 
  -3   2  10      102.30       85.63     26.64 o 
  -2   2  10      807.24      812.33     39.30 o 
  -1   2  10      148.13      210.85     38.00 o 
   0   2  10      189.55      320.95     28.84 o 
   1   2  10        0.77       33.18     27.33 o 
   2   2  10       14.30      -11.25     26.11 o 
  -6   3  10       63.23       72.63     21.68 o 
  -5   3  10      676.55      659.81     49.72 o 
  -4   3  10       71.48       60.67     23.74 o 
  -3   3  10       28.98       22.23     24.33 o 
  -2   3  10      210.54      198.06     28.89 o 
  -1   3  10      117.27      101.73     36.65 o 
   0   3  10      162.89      200.20     31.21 o 
   1   3  10        0.21       26.09     42.03 o 
  -5   4  10      196.88      187.22     26.10 o 
  -4   4  10      266.27      195.35     60.93 o 
  -3   4  10       14.26       16.60     30.84 o 
  -2   4  10       91.80       67.68     43.77 o 
  -1   4  10      220.86      269.55     41.30 o 
   0   4  10       32.68       65.03     45.72 o 
  -3   5  10      445.88      455.76     33.68 o 
  -2   5  10       26.28       36.51     47.40 o 
  -3 -11  11       48.36       59.64     29.80 o 
  -2 -11  11       61.40       88.61     27.87 o 
  -1 -11  11        9.36        3.89     27.44 o 
   0 -11  11       35.71       20.61     46.98 o 
   1 -11  11      364.27      491.15     72.14 o 
  -4 -10  11       13.79       16.83     27.63 o 
  -3 -10  11      213.20      270.41     26.51 o 
  -2 -10  11      777.59      972.04     80.29 o 
  -1 -10  11       76.28       67.85     29.47 o 
   0 -10  11     1078.55     1729.71    177.06 o 
   1 -10  11      212.66      277.12     28.18 o 
   2 -10  11      121.39       84.61     87.26 o 
  -5  -9  11        0.16       34.95     32.19 o 
  -4  -9  11       23.62       28.62     23.60 o 
  -3  -9  11        2.84        6.35     28.20 o 
  -2  -9  11      803.75      848.65     83.08 o 
  -1  -9  11       12.61       51.52     26.39 o 
   0  -9  11     1963.60     2795.72    187.57 o 
   1  -9  11       35.74       64.93     28.23 o 
   2  -9  11      443.23      388.64    231.64 o 
   3  -9  11       12.72      -10.42     46.42 o 
  -6  -8  11       82.76       75.20     31.82 o 
  -5  -8  11      429.19      536.54    133.12 o 
  -4  -8  11        8.77        5.78     26.75 o 
  -3  -8  11     1051.82     1095.06     80.36 o 
  -2  -8  11       75.71       75.65     24.85 o 
  -1  -8  11      180.56      177.68     22.31 o 
   0  -8  11      824.93     1178.40     37.91 o 
   1  -8  11        6.31        0.84     34.16 o 
   2  -8  11      395.04      359.39    241.99 o 
   3  -8  11       33.19       69.96     44.51 o 
  -7  -7  11        8.51       11.44     50.61 o 
  -6  -7  11       28.83       61.45     39.63 o 
  -5  -7  11      295.74      348.36     45.47 o 
  -4  -7  11       14.06       33.20     26.83 o 
  -3  -7  11     1627.83     1439.62     40.33 o 
  -2  -7  11       64.16       88.19     21.82 o 
  -1  -7  11      342.90      376.10     19.51 o 
   0  -7  11      231.94      324.44     33.07 o 
   1  -7  11      184.72      246.94     21.52 o 
   2  -7  11      163.94      134.12     54.89 o 
   3  -7  11       50.40       69.82     37.86 o 
  -7  -6  11       22.94       -3.75     30.57 o 
  -6  -6  11      108.86      131.35     98.42 o 
  -5  -6  11       23.53       39.49     39.54 o 
  -4  -6  11        0.01        4.32     22.90 o 
  -3  -6  11     1170.64      978.11     26.27 o 
  -2  -6  11      189.76      188.46     26.09 o 
  -1  -6  11      870.49      940.24     72.49 o 
   0  -6  11       59.66       93.16     26.21 o 
   1  -6  11       13.79       58.31     36.26 o 
   2  -6  11        8.27      -10.33     26.95 o 
   3  -6  11       59.26       76.80     40.98 o 
   4  -6  11        4.27      -16.23     46.37 o 
  -7  -5  11      103.69      136.73     30.77 o 
  -6  -5  11      687.32      710.50     65.77 o 
  -5  -5  11      240.88      202.60    158.06 o 
  -4  -5  11      205.89      204.66     32.89 o 
  -3  -5  11     1226.57      944.76     93.12 o 
  -2  -5  11      343.53      320.24     33.54 o 
  -1  -5  11     1560.55     1670.91     88.77 o 
   0  -5  11      238.38      285.01     20.96 o 
   1  -5  11      309.59      309.38     21.32 o 
   2  -5  11       73.74       67.03     38.03 o 
   3  -5  11       18.58      -16.40     23.47 o 
   4  -5  11       82.09      111.50     43.26 o 
  -7  -4  11       75.88      106.28     42.28 o 
  -6  -4  11     1008.37     1023.36     99.45 o 
  -5  -4  11      357.72      343.02     29.23 o 
  -4  -4  11     1346.65     1055.51     29.16 o 
  -3  -4  11      483.32      369.62     53.10 o 
  -2  -4  11        4.56      -11.40     27.84 o 
  -1  -4  11      267.99      298.48     26.14 o 
   0  -4  11      102.72      140.61     23.52 o 
   1  -4  11       90.31      127.04     35.49 o 
   2  -4  11      222.62      181.62     26.58 o 
   3  -4  11       47.47       19.83     20.93 o 
   4  -4  11      462.54      272.69    169.50 o 
  -7  -3  11      112.76      109.00     53.86 o 
  -6  -3  11      928.13      941.75     72.38 o 
  -5  -3  11       85.99      108.89     25.84 o 
  -4  -3  11     2364.05     1726.94     31.35 o 
  -3  -3  11      109.10       66.97     26.66 o 
  -2  -3  11      834.38      805.58     33.12 o 
  -1  -3  11      116.45      171.96     34.05 o 
   0  -3  11       57.03       79.23     19.80 o 
   1  -3  11      204.90      244.08     25.38 o 
   2  -3  11      265.33      238.93     62.68 o 
   3  -3  11        0.01       -8.10     28.19 o 
   4  -3  11      534.68       22.70     43.44 o 
  -7  -2  11      325.67      320.25     24.91 o 
  -6  -2  11      233.32      225.18     28.44 o 
  -5  -2  11       43.41       48.73     26.93 o 
  -4  -2  11      419.91      193.26    122.96 o 
  -3  -2  11      412.66      380.07     34.23 o 
  -2  -2  11      184.22      201.08     24.05 o 
  -1  -2  11       49.08       40.98     30.28 o 
   0  -2  11        5.57       39.18     17.17 o 
   1  -2  11      563.91      578.18     24.59 o 
   2  -2  11       13.92       11.76     27.68 o 
   3  -2  11       49.39       66.81     32.42 o 
  -7  -1  11     1064.09      981.27     29.88 o 
  -6  -1  11       97.38       58.49     56.40 o 
  -5  -1  11      375.96      280.54     31.44 o 
  -4  -1  11        0.01       14.70     19.93 o 
  -3  -1  11       19.57        6.96     20.86 o 
  -2  -1  11       17.34       24.47     24.14 o 
  -1  -1  11       69.78      100.94     34.37 o 
   0  -1  11       16.75       51.47     20.20 o 
   1  -1  11      792.06      964.20     78.59 o 
   2  -1  11       93.95      120.38     29.86 o 
   3  -1  11      308.90      338.34     31.54 o 
  -7   0  11      379.35      357.10     43.58 o 
  -6   0  11      343.88      297.43     24.72 o 
  -5   0  11      285.19      276.24     25.50 o 
  -4   0  11       20.78       21.71     19.89 o 
  -3   0  11        0.48       16.58     27.87 o 
  -2   0  11      117.63      128.43     32.61 o 
  -1   0  11        2.81       13.68     26.09 o 
   0   0  11        2.90       -1.07     39.12 o 
   1   0  11      124.92      163.98     24.89 o 
   2   0  11      205.99      219.63     29.70 o 
  -7   1  11       45.62       60.43     49.68 o 
  -6   1  11       81.28       93.16     24.76 o 
  -5   1  11       54.30       56.92     22.11 o 
  -4   1  11        1.27       -8.96     19.28 o 
  -3   1  11       78.70       68.09     23.71 o 
  -2   1  11      506.58      492.17     37.03 o 
  -1   1  11      103.30      102.19     29.30 o 
   0   1  11      307.56      459.05     42.10 o 
   1   1  11      126.93      161.83     23.64 o 
   2   1  11        7.36       34.30     33.20 o 
  -6   2  11       38.11       31.61     22.66 o 
  -5   2  11       48.65       69.45     22.81 o 
  -4   2  11        8.92       23.23     24.15 o 
  -3   2  11      172.21      149.42     34.95 o 
  -2   2  11      301.86      291.04     41.77 o 
  -1   2  11      461.00      535.33     39.12 o 
   0   2  11      410.10      593.84     29.17 o 
   1   2  11      250.69      324.46     31.21 o 
  -5   3  11      317.23      190.63     23.52 o 
  -4   3  11      133.05       71.84     29.23 o 
  -3   3  11      338.86      350.39     44.89 o 
  -2   3  11      190.80      177.55     40.05 o 
  -1   3  11        4.03       88.19     45.86 o 
  -3 -10  12      253.15      339.51     28.82 o 
  -2 -10  12       10.78        9.27     31.86 o 
  -1 -10  12       46.52       85.39     30.39 o 
   0 -10  12      206.26      359.75     32.45 o 
   1 -10  12       17.79       71.49     29.96 o 
  -4  -9  12        4.78       -1.82     31.60 o 
  -3  -9  12       75.45       91.11     23.89 o 
  -2  -9  12        7.31       15.62     23.51 o 
  -1  -9  12       77.49      117.16     27.17 o 
   0  -9  12      633.30     1025.61     59.31 o 
   1  -9  12      122.09      149.25     30.46 o 
   2  -9  12      776.29      874.52     84.84 o 
  -5  -8  12       63.34       65.34     30.07 o 
  -4  -8  12      161.98      129.17     30.66 o 
  -3  -8  12       73.63       79.09     26.03 o 
  -2  -8  12       35.83       57.45     23.27 o 
  -1  -8  12       91.12      149.54     27.50 o 
   0  -8  12      428.43      657.97     31.00 o 
   1  -8  12       25.87       23.38     28.85 o 
   2  -8  12      779.50      839.14     65.89 o 
  -6  -7  12      219.46      276.95     46.14 o 
  -5  -7  12       10.10       -3.46     28.38 o 
  -4  -7  12      190.12      200.52     41.35 o 
  -3  -7  12      923.68      821.75     39.30 o 
  -2  -7  12      157.26      205.02     19.81 o 
  -1  -7  12     1786.07     2233.28     29.72 o 
   0  -7  12      326.16      535.76     27.93 o 
   1  -7  12      297.46      349.76     28.61 o 
   2  -7  12      426.49      408.09     92.96 o 
  -6  -6  12        1.20      -25.86     44.19 o 
  -5  -6  12        4.11       14.98     27.81 o 
  -4  -6  12       14.60       34.89     26.43 o 
  -3  -6  12      347.53      277.73     27.40 o 
  -2  -6  12       23.66       41.81     30.88 o 
  -1  -6  12     1497.06     1791.85     25.91 o 
   0  -6  12       87.16      114.04     21.97 o 
   1  -6  12      458.41      480.15     28.02 o 
   2  -6  12        7.32      -29.58     30.32 o 
   3  -6  12        3.30      -23.19     27.84 o 
  -7  -5  12      113.72       82.52     43.12 o 
  -6  -5  12      257.55      200.35    154.52 o 
  -5  -5  12        9.98        6.47     40.70 o 
  -4  -5  12      951.24      762.44     62.28 o 
  -3  -5  12       96.27       98.11     28.73 o 
  -2  -5  12      147.79      151.13     36.28 o 
  -1  -5  12      608.63      731.50     75.96 o 
   0  -5  12       68.03      151.09     26.47 o 
   1  -5  12      355.58      415.38     33.93 o 
   2  -5  12        0.81       20.16     22.58 o 
   3  -5  12        6.24       -2.97     31.64 o 
  -7  -4  12       26.05       20.83     27.63 o 
  -6  -4  12       50.94       69.84     35.07 o 
  -5  -4  12       83.92       62.33     42.28 o 
  -4  -4  12      844.08      662.72    108.29 o 
  -3  -4  12      237.50      206.41     29.96 o 
  -2  -4  12      258.94      247.97     27.54 o 
  -1  -4  12      292.68      292.90     28.84 o 
   0  -4  12      178.01      249.85     20.19 o 
   1  -4  12      143.14      183.80     30.89 o 
   2  -4  12      119.78      131.52     25.86 o 
   3  -4  12       28.80       35.50     34.45 o 
  -7  -3  12      133.01       95.57     39.96 o 
  -6  -3  12        4.09       17.67     29.06 o 
  -5  -3  12        4.42       20.66     22.51 o 
  -4  -3  12      520.14      338.07     39.07 o 
  -3  -3  12      202.26      183.64     27.26 o 
  -2  -3  12      629.03      627.29     28.23 o 
  -1  -3  12       88.96      158.94     38.19 o 
   0  -3  12        9.66       27.65     36.12 o 
   1  -3  12       12.75       37.13     22.66 o 
   2  -3  12       12.31       37.98     28.82 o 
  -7  -2  12      179.87      179.75     31.65 o 
  -6  -2  12      294.08      238.76     25.07 o 
  -5  -2  12       49.54       41.73     26.99 o 
  -4  -2  12      719.51      479.19     36.28 o 
  -3  -2  12      392.48      309.41     36.14 o 
  -2  -2  12      852.32      872.66     37.96 o 
  -1  -2  12      451.12      496.91     35.21 o 
   0  -2  12      290.25      450.09     22.23 o 
   1  -2  12        1.06       12.71     28.91 o 
   2  -2  12       54.83       78.31     31.62 o 
  -6  -1  12      271.89      252.56     30.50 o 
  -5  -1  12      881.91      565.31    333.74 o 
  -4  -1  12      284.99      240.39     31.78 o 
  -3  -1  12      113.40      137.82     36.75 o 
  -2  -1  12       82.99       56.93     34.65 o 
  -1  -1  12        5.11       64.28     37.54 o 
   0  -1  12       29.43        7.76     26.97 o 
   1  -1  12      147.74      155.44     29.21 o 
  -6   0  12       66.01       62.03     28.48 o 
  -5   0  12     1062.62      835.73    242.37 o 
  -4   0  12      118.83      103.88     30.86 o 
  -3   0  12      631.80      667.62     41.40 o 
  -2   0  12       28.84       64.42     40.84 o 
  -1   0  12      129.13      152.15     32.05 o 
   0   0  12      125.20      172.36     23.92 o 
   1   0  12      142.72      210.24     26.26 o 
  -5   1  12       23.38        5.77     33.44 o 
  -4   1  12       94.08       72.65     36.00 o 
  -3   1  12        5.84       -9.81     44.05 o 
  -2   1  12       18.39       54.05     32.51 o 
  -1   1  12        0.35        0.47     40.37 o 
   0   1  12      285.23      447.53     35.40 o 
  -4   2  12        1.37        1.28     35.34 o 
  -3   2  12       19.99       49.86     41.63 o 
  -2   2  12        3.62        0.60     41.58 o 
  -3  -9  13       35.86       61.72     28.06 o 
  -2  -9  13        8.37       28.96     26.45 o 
  -1  -9  13        7.36       58.31     31.90 o 
   0  -9  13       18.65       47.49     47.91 o 
  -4  -8  13      290.08      257.82     32.50 o 
  -3  -8  13       12.00       38.68     24.73 o 
  -2  -8  13        1.66        4.65     25.30 o 
  -1  -8  13       51.44       69.49     28.25 o 
   0  -8  13        1.26        3.75     31.30 o 
   1  -8  13        6.64       18.25     35.58 o 
  -5  -7  13      164.61      175.41     46.05 o 
  -4  -7  13       70.96       66.92     30.82 o 
  -3  -7  13       80.52       61.73     26.49 o 
  -2  -7  13        4.64        5.99     22.22 o 
  -1  -7  13      157.93      197.66     30.77 o 
   0  -7  13        2.58        4.82     34.75 o 
   1  -7  13      172.56      199.62     24.14 o 
  -5  -6  13       12.08       35.57     32.64 o 
  -4  -6  13      160.80      149.66     32.10 o 
  -3  -6  13        4.10       22.35     33.16 o 
  -2  -6  13      194.12      241.12     29.80 o 
  -1  -6  13      317.86      442.04     42.79 o 
   0  -6  13      382.35      666.74     30.03 o 
   1  -6  13      560.92      619.40     41.79 o 
  -5  -5  13      162.40      133.91     33.83 o 
  -4  -5  13      174.22      140.78     33.19 o 
  -3  -5  13       60.22       36.23     27.88 o 
  -2  -5  13      308.42      363.79     37.58 o 
  -1  -5  13      328.47      403.23     28.25 o 
   0  -5  13        0.43       27.07     30.45 o 
   1  -5  13      606.43      743.68     30.02 o 
  -6  -4  13        3.70      -47.68     47.68 o 
  -5  -4  13      104.23      100.24     39.30 o 
  -4  -4  13      427.98      324.50     35.51 o 
  -3  -4  13      132.08      100.24     37.72 o 
  -2  -4  13     1157.01     1320.78     43.30 o 
  -1  -4  13      209.04      280.39     43.98 o 
   0  -4  13      242.40      330.17     30.32 o 
   1  -4  13      191.55      222.70     36.33 o 
  -6  -3  13        3.18        6.07     26.14 o 
  -5  -3  13       82.23      108.38     38.19 o 
  -4  -3  13       54.84       54.96     32.57 o 
  -3  -3  13        0.23        0.65     30.61 o 
  -2  -3  13      462.67      500.82     43.86 o 
  -1  -3  13       54.31       72.23     26.05 o 
   0  -3  13      158.11      237.12     30.38 o 
   1  -3  13        1.57       13.21     27.73 o 
  -5  -2  13      386.86      282.11     40.75 o 
  -4  -2  13       73.77       95.19     36.68 o 
  -3  -2  13       54.39       71.35     31.72 o 
  -2  -2  13      257.64      276.02     32.09 o 
  -1  -2  13      113.33      174.66     44.05 o 
   0  -2  13      184.31      287.81     31.36 o 
  -5  -1  13      113.86       73.37     30.37 o 
  -4  -1  13      164.19      137.96     45.40 o 
  -3  -1  13       43.68      116.29     45.31 o 
  -2  -1  13      125.56      172.52     40.47 o 
  -1  -1  13      117.04      153.40     45.58 o 
  -4   0  13      222.88      222.99     42.70 o 
  -3   0  13      381.61      405.23     47.96 o 
  -2   0  13      178.03      229.83     34.89 o 
  -2  -7  14       44.86       71.52     31.78 o 
  -3  -6  14        2.37       11.58     42.37 o 
  -2  -6  14        3.67       34.29     27.47 o 
  -1  -6  14        5.91       45.90     29.51 o 
  -4  -5  14       60.26       49.55     36.27 o 
  -3  -5  14        0.47        7.44     40.56 o 
  -2  -5  14       32.40       62.14     27.51 o 
  -1  -5  14        4.06       47.05     32.81 o 
  -4  -4  14       35.03       -9.21     41.72 o 
  -3  -4  14       82.31       95.87     41.91 o 
  -2  -4  14      115.59      152.75     33.16 o 
  -1  -4  14       78.51      158.41     33.56 o 
  -3  -3  14       27.22       48.19     34.42 o 
  -2  -3  14      145.95      201.55     43.40 o 
                                                 
